# Supplementary material for: A refined panel of 42 microsatellite loci to universally genotype catarrhine primates
Source: Ecol Evol. 2020 Dec 13;11(1):498–505. doi: 10.1002/ece3.7069 (PMC7790618; doi:10.1002/ece3.7069)
Supplement: Supplementary file 1 — Appendix S1 [file ECE3-11-498-s001.zip]

Archive with 38 entries (38 files):
- ece37069-sup-0001-TableS1-10.xlsx
- ece37069-sup-0002-1poolApproach_ConfigFile_G.yml
- ece37069-sup-0003-1poolApproach_locus_attrs_G.csv
- ece37069-sup-0004-1poolApproach_samples_G.csv
- ece37069-sup-0005-3poolApproach_ConfigFile_P1.yml
- ece37069-sup-0006-3poolApproach_ConfigFile_P2.yml
- ece37069-sup-0007-3poolApproach_ConfigFile_P3.yml
- ece37069-sup-0008-3poolApproach_locus_attrs_P1.csv
- ece37069-sup-0009-3poolApproach_locus_attrs_P2.csv
- ece37069-sup-0010-3poolApproach_locus_attrs_P3.csv
- ece37069-sup-0011-3poolApproach_samples_P1.csv
- ece37069-sup-0012-3poolApproach_samples_P2.csv
- ece37069-sup-0013-3poolApproach_samples_P3.csv
- ece37069-sup-0014-5poolApproach_ConfigFile_P1.yml
- ece37069-sup-0015-5poolApproach_ConfigFile_P2.yml
- ece37069-sup-0016-5poolApproach_ConfigFile_P3.yml
- ece37069-sup-0017-5poolApproach_ConfigFile_P4.yml
- ece37069-sup-0018-5poolApproach_ConfigFile_P5.yml
- ece37069-sup-0019-5poolApproach_locus_attrs_P1.csv
- ece37069-sup-0020-5poolApproach_locus_attrs_P2.csv
- ece37069-sup-0021-5poolApproach_locus_attrs_P3.csv
- ece37069-sup-0022-5poolApproach_locus_attrs_P4.csv
- ece37069-sup-0023-5poolApproach_locus_attrs_P5.csv
- ece37069-sup-0024-5poolApproach_samples_P1.csv
- ece37069-sup-0025-5poolApproach_samples_P2.csv
- ece37069-sup-0026-5poolApproach_samples_P3.csv
- ece37069-sup-0027-5poolApproach_samples_P4.csv
- ece37069-sup-0028-5poolApproach_samples_P5.csv
- ece37069-sup-0029-FecalSamples_Known_Alleles_All.csv
- ece37069-sup-0030-FecalSamples_locus_attrs_P1.csv
- ece37069-sup-0031-FecalSamples_locus_attrs_P2.csv
- ece37069-sup-0032-FecalSamples_locus_attrs_P3.csv
- ece37069-sup-0033-FecalSamples_PAPIO_P1.yml
- ece37069-sup-0034-FecalSamples_PAPIO_P2.yml
- ece37069-sup-0035-FecalSamples_PAPIO_P3.yml
- ece37069-sup-0036-FecalSamples_samples_P1.csv
- ece37069-sup-0037-FecalSamples_samples_P2.csv
- ece37069-sup-0038-FecalSamples_samples_P3.csv
