# Supplementary material for: A refined panel of 42 microsatellite loci to universally genotype catarrhine primates
Source: Ecol Evol. 2020 Dec 13;11(1):498–505. doi: 10.1002/ece3.7069 (PMC7790618; doi:10.1002/ece3.7069)
Supplement: Supplementary file 1 — Appendix S1 [file ECE3-11-498-s001.zip › ece37069-sup-0001-TableS1-10.xlsx]

## Sheet: Table S1
Table S1: The 17 catarrhine reference genomes used for the in-silico screening of suitable loci.
Species		Assembly	Abbreviation
Human	Homo sapiens	GRCh38/hg38	HSAP
Chimpanzee	Pan troglodytes	Clint_PTRv2/panTro6	PTRO
Bonobo	Pan paniscus	MPI-EVA panpan1.1/panPan2	PPAN
Gorilla	Gorilla gorilla	GSMRT3/gorGor5	GGOR
Orangutan	Pongo abelii	Susie_PABv2/ponAbe3	PABE
Gibbon	Nomascus leucogenys	GGSC Nleu3.0/nomLeu3	NLEU
Macaques	Macaca mulatta	BCM Mmul_8.0.1/rheMac8	MMUL
	Macaca fascicularis	Macaca_fascicularis_5.0/macFas5	MFAS
	Macaca nemestrina	Mnem_1.0	MNEM
Baboon	Papio anubis	Panu_3.0/papAnu4	PANU
Mangabey	Cercocebus atys	Caty_1.0	CATY
Drill	Mandrillus leucophaeus	Mleu.e_1.0	MLEU
African green monkey	Chlorocebus sabaeus	Chlorocebus_sabeus 1.1/chlSab2	CSAB
Colobus monkey	Colobus angolensis	Cang.pa_1.0	CANG
Snub-nosed monkeys	Rhinopithecus roxellana	Rrox_v1/rhiRox1	RROX
	Rhinopithecus bieti	ASM169854v1	RBIE
Proboscis monkey	Nasalis larvatus	Charlie1.0/nasLar1	NLAR

## Sheet: Table S2
Table S2: Primer sequences, STR motif and expected PCR product sizes for the 45 loci tested based on the catarhhine reference genomes. The chromosomal location of all loci is shown for the reference genomes of Homo sapiens, Nomascus leucogenys, Chlorocebus sabeus and Macaca mulattta. For abbrevations of species names in the comment column see Table S1.
locus		new forward primer (5'-3')	new reverse primer (5'-3')	STR motif	Size difference to old primers (bp)	PCR product size range (bp)	Locus locations in Homo sapiens (hg38)	Locus locations in Nomascus leucogenys (nomLeu3)	Locus locations in Chlorocebus sabaeus (chlSab2)	Locus locations in Macaca mulatta (rheMac8)	comment/known mismatches
Locus 1	DXS571.2	GCAGGCACTGTGGGG	AGTGATGGGTAGTCAAAC	AC	not applicable	103-119	chrX:108300701-108300813; Xq22.3	chrX:95772825-95772943	chrX:96152385-96152499	chrX:102322134-102322236	new locus ca. 370 bp upstream
Locus 2	DX8043	CTAATTTCTATTATAAACAGAT	ATTGGCAAAGAGTACAGG	AC, CT	-28	123-169	chrX:144947006-144947162; Xq27.3	chrX:131092709-131092867	chrX:119698381-119698529	chrX:138543029-138543185	1 mismatch in NLEU (rev)
Locus 3	DYS579	ATAGTTGTAAATTCTRATATTAA	CCAGCAGTAGACCCAG	CA	-132	121-144	chrY:2974048-2974168; Yp11.2	NA	chrY:120511-120650	chrY:280036-280167
Locus 4	D1S207	TTAATTGTAAATTATCWTTCCT	TCAGTCCCAGCACTTCT	TG	-42	87-123	chr1:82077807-82077915; 1p31.1	chr12:94488542-94488634	chr20:51219622-51219724	chr1:82215592-82215696	2 mismatches in NLEU (for)
Locus 5	D1S1675	TGGCCAAAATACTTAATCC	CCTAGACAATGGGAGAG	CCTT	-126	85-133	chr1:114197532-114197640; 1p13.2	chr12:63542302-63542426	chr20:19459338-19459470	chr1:115246322-115246410
Locus 6	D1S2797	CATCTKTCCATTCAAAGGA	GCACTCATCATGGACAC	TG	-42	99-127	chr1:46467966-46468090; 1p33	chr12:15664748-15664861	chr20:86338119-86338233	chr1:46071396-46071512	1 mismatch in GGOR (rev)
Locus 7	D2S146	GTCATTTTCTCATTAGGAG	AGGTCCTCTTTAGGATCA	AC	-73	106-136	chr2:29369239-29369358; 2p23.2	chr19:60952966-60953081	chr14:78214886-78215005	chr13:29692876-29693011	1 mismatch in PABE (rev)
Locus 8	D2S391	GGGTGTGAGATGGGAC	AGGGTATGATGGAAAAGC	AC	-40	92-114	chr2:46184398-46184503; 2p21	chr19:43617984-43618093	chr14:61026392-61026495	chr13:46910293-46910390
Locus 9	D3S1614	TTAAACTGACTWATGAATACA	CCTCATTAAGTTTGATCAAT	AC	-6	98-140	chr3:168492373-168492512; 3q26.2	chr11:92908441-92908556	chr15:20925937-20926042	chr2:125418275-125418394	3 mismatches in RROX (rev)
Locus 10	D3S1768	TGCACTGTTTYATCCATCT	TTTGTGCTGGTTGCTGC	ATCT	-86	71-131	chr3:34582905-34583003; 3p22.3	chr4:117942211-117942321	chr15:79020198-79020292	chr2:194967536-194967666	1 mismatch in CSAB (for), 1 mismatch in CATY (rev)
Locus 11	D4S403	TCATAACTCAAAAYCTCTGA	ACACATCTTTCAATTGCCA	TG	-127	81-116	chr4:13749365-13749461; 4p15.33	chr20:72907567-72907822	chr27:36448683-36448784	chr5:13067313-13067424	1 mismatch in CSAB and NLEU (for), 1 mismatch in NLEU (rev)
Locus 12	D4S2430	CAGTTCTGGCCGCCAA	GAAAGGGTTCAGAAGGAA	AGC	-57	104-134	chr4:30716878-30716990; 4p15.1	chr20:56124811-56124920	chr27:19635283-19635416	chr5:30210813-30210916	1 mismatch in PPAN and PTRO (for)
Locus 13	D5S1457	AAAAGRACATCTTTGCTTGG	TGTCTGTGATGAACAAGG	ATCA	0	111-139	chr5:41033744-41033854; 5p13.1	chr6:39604504-39604634	chr4:39802381-39802500	chr6:41609197-41609324
Locus 14	D6S264	GAGCTGTCTCACATTTAG	GGTCTGCAGTAGCAGAA	AC	-58	89-121	chr6:166295782-166295899; 6q27	chr3:153916656-153916772	chr13:94004201-94004297	chr4:167675707-167675821	genome sequence of NLAR missing
Locus 15	D6S287	CTTATGCTTCTGTAATTTTC	ATATTCATGCTTGTACCAG	AC, AT	-132	110-150	chr6:119232615-119232764; 6q22.31	chr3:106492792-106492931	chr13:54615929-54616042	chr4:148591337-148591464
Locus 16	D6S493	GAATTYAGAATACCTTAAACT	TTCAAAGAGATAAATGGCC	AGAT	-127	76-144	chr6:72700259-72700367; 6q13	chr3:58566947-58567062	chr17:2421603-2421732	chr4:70722528-70722659	1 mismatch in CSAB (rev)
Locus 17	D7S503	CTRTGGCAGGTGAGGG	TGAAAACCTTTAATCAGGAT	AC	-51	79-120	chr7:19424294-19424385; 7p21.1	chr11:42028442-42028517	chr21:38748480-38748576	chr3:88777315-88777421	1 mismatch in RROX and RBIE (for)
Locus 18	D8S271	TGGAGGCTATGTGTAAAG	TGGAATGACCCAGGACA	AC, CT	-164	69-117	chr8:87506049-87506141; 8q21.3	chr16:21028102-21028182	chr8:82625485-82625561	chr8:85838468-85838574	1 mismatch in PANU (rev)
Locus 19	D8S505	ACTGTTCAATTGRCAAAATC	CCAAATGAAAAGGGACATT	TC, AC	-63	134-166	chr8:34593464-34593611; 8p12	chr8:40292074-40292209	chr8:32636039-32636200	chr8:34713412-34713562	2 mismatches in HSAP and 1 mismatch in MFAS (for)
Locus 20	D9S160	TCATTTGATTGAAGCCAAG	CATTAAAAAAGAAGCTGACA	AC	15	131-161	chr9:109616705-109616855; 9q31.3	chr1a:25671262-25671410	chr12:29931081-29931235	chr15:29934370-29934528
Locus 21	D9S1796	AAATGGATCATGGGAATTC	GTATTGGGTCTTGATTGG	TC, AC	-20	91-130	chr9:91087937-91088066; 9q22.2	chr1a:44146355-44146480	chr12:101538706-101538806	chr15:107212155-107212245	1 mismatch in NLEU and PABE (rev), genome sequence of MLEU missing
Locus 22	D10S179	TAGAGATGGAKGCAGGG	AAGCTGTACTTTCAGATTC	GA, (TG)	14	96-152	chr10:5554742-5554875; 10p15.1	chr9:112756294-112756427	chr9:5664727-5664842	chr9:5419423-5419562	1 mismatch in GGOR (for)
Locus 23	D10S587	CTCCTCCTGGAAGCTC	ACTGACACCCTCCCAC	AC	3	127-155	chr10:123429146-123429298; 10q26.13	chr3:10208826-10208960	chr9:116094433-116094575	chr9:119411637-119411785
Locus 24	D11S1366	CTTTAGTTTATCTGATAAAGA	CCTTCACAAAAATATGACTA	ATC, AT, GT, AC	-62	134-200	chr11:96978444-96978623; 11q21	chr15:38773283-38773445	chr1:88247159-88247330	chr14:89671066-89671215	2 mismatches in CSAB and 1 mismatch in PPAN and PTRO (for)
Locus 25	D12S67.2	GTGAACAATTTCACTTCTG	CTTAATATATTGACTAGAACA	AC	not applicable	93-129	chr12:86700291-86700391; 12q21.32	chr10:18857335-18857433	chr11:82095035-82095143	chr11:86005397-86005525	new locus ca. 80 bp upstream, 1 mismatch in PABE (for), genome sequence of MNEM missing
Locus 26	D12S372	CCTGCATGGCCTGGCAG	TGGAGTCTTCATCCTATC	AGAT, GA	4	116-215	chr12:3478211-3478390; 12p13.32	chr23:31062889-31063088	chr11:3535022-3535181	chr11:3623099-3623277	2 mismatches in GGOR (for), 1 mismatch in MMUL and PABE (rev)
Locus 27	D12S375	TTCTGCTTTGAYTCCTAAAA	ATTAAACTAATAAGCATTTGTT	ATAG	-58	74-148	chr12:68551049-68551162; 12q15	chr10:37040881-37040954	chr11:64181778-64181889	chr11:67297755-67297870	1bp deletion in PABE (for), 1 mismatch in HSAP (rev)
Locus 28	D13S280	TGCCAYTGAGTTTCCCAA	GCCTGGGGTGAGGCA	AC	-102	105-148	chr13:102895765-102895906; 13q33.1	chr5:131025681-131025796	chr3:81456340-81456452	chr17:84575714-84575842
Locus 29	D13S1291	ATCTTTACTGCCACCTGT	GTGTGTTTGGGCTTTGAA	AC	-68	106-130	chr13:71864135-71864258; 13q21.33	chr5:99241182-99241308	chr3:51016810-51016921	chr17:52984479-52984590	1 mismatch and 9bp deletion in NLEU (for), 1 mismatch in CATY (rev)
Locus 30	D14S61	TTTATAATRGTGTATCAGAGA	CAATATGCTCCGGAACTT	TG	-89	88-154	chr14:75868960-75869083; 14q24.3	chr22a:30465201-30465354	chr24:53111221-53111308	chr7:138300156-138300273	1 mismatch in NLEU, GGOR and HSAP (for), 1 mismatch in HSAP (rev)
Locus 31	D14S66	TGAAATCACTTATAATCAACA	GAGAGCAGCCATTGAGA	AC	-57	115-177	chr14:56583943-56584077; 14q22.3	chr1a:88671104-88671242	chr24:33764993-33765119	chr7:118565829-118566005	1 mismatch in NLEU (for), 1 mismatch in PABE (rev), genome sequence of NLAR partially missing
Locus 32	D14S255	CTCAAATATCAYTGACTCAT	CTCTTAGTGGTCATTCTC	AC	-45	139-166	chr14:49052976-49053130; 14q21.3	chr1a:122416525-122416663	chr24:26087721-26087882	chr7:111039050-111039209	1 mismatch in CSAB (for), 1 mismatch in CATY and 2bp-deletion in HSAP (rev)
Locus 33	D15S649	TAATGAAGCTTTMTCTTGCA	TCAAGCCCTCTTGGAAAT	ATT, GTA	-189	96-144	chr15:93712704-93712808; 15q26.1	chr6:112944895-112944996	chr29:12263222-12263350	chr7:72003202-72003321	1 mismatch in PPAN and PTRO (for), 2 mismatches in PABE (rev), 1 mismatch in CANG (rev), genome sequence of NLAR missng
Locus 34	D15S1007	GAATAAATACCACCCTTTC	TCTCAAATGGCTTTCGTG	AC	-85	56-108	chr15:33445638-33445729; 15q14	chr6:67268722-67268808	chr26:49454474-49454534	chr7:9347989-9348055	1 mismatch in NLEU and PABE (for), 1 mistach in CANG and PPAN (rev)
Locus 35	D16S403	AATCTCTGGGACTCTGAA	TGAAGCTTATTCATTTGTGT	AC; GC	-22	98-136	chr16:23026323-23026440; 16p12.2	chr2:87342478-87342589	chr5:20722292-20722405	chr20:21694792-21694927
Locus 36	D16S3089	CACAARATACAGAGTAACAA	GATATCAGAATGGAACAATA	TG	-82	80-114	chr16:60475569-60475682; 16q21	chr2:63019933-63020038	chr5:46337817-46337901	chr20:44659124-44659228	1 mismatch in NLEU (for)
Locus 37	D16S3106	GTCTTTTGCATTTAMATTGC	GCATGTGGAATATGTGGA	CA	-75	91-127	chr16:72153871-72153995; 16q22.2	chr2:50847184-50847282	chr5:55304756-55304853	chr20:56610226-56610341	1 mismatch in MMUL, CANG and PABE (for)
Locus 38	D17S261	GATTGCCRCTAATCTTCC	CTTAAAACTTACTCCATTCT	AC	-43	114-154	chr17:15456543-15456658; 17p12	chr19:66298976-66299097	chr16:14750231-14750364	chr16:15594981-15595130
Locus 39	D17S791	TTCTCCAGTTATTCCCCA	GAATACCTAGCATGTGCC	AC	-48	99-145	chr17:46779023-46779151; 17q21.31	chr19:30971962-30972100	chr16:60488554-60488666	chr16:51866637-51866763	1 mismatch in HSAP (for), 1 integration in NLEU, genome sequence of NLAR missing
Locus 40	D17S1304	CTCTGGTTCTGGCTTCT	CACTTTCATTTGGAACTATA	TCTA,TC	-29	108-153	chr17:71465197-71465321; 17q24.3	chr14:53491071-53491215	chr16:50179226-50179346	chr16:64840089-64840197	1 mismatch in NLEU (for), 1 mismatch in CANG and HSAP (rev)
Locus 41	D18S57	TAGAAGGCWTTAAATTTTGC	GGTCTTTTGAAGAGGTTG	AC	-4	75-113	chr18:36474956-36475057; 18q12.2	chr4:44107205-44107279	chr18:44358177-44358271	chr18:25129970-25130058
Locus 42	D18S861	TTGGGATTTTCATTAGTTTG	AACTCTTTGGGACTTTACA	ATT	-225	150-171	chr18:44886694-44886863; 18q12.3	chr4:35375583-35375731	chr18:35989148-35989297	chr18:33841687-33841857	1 mismatch in NLEU (for)
Locus 43	D20S189	CTCAGGATTGCAACTTGA	GAGTCACAGTCAATATTTC	AC	-149	144-167	chr20:11193276-11193422; 20p12.2	chr11:5688203-5688353	chr2:26969968-26970120	chr10:44118905-44119061	1 mismatch in GGOR (for), 1 mismatch in HSAP (rev), genome sequence of NLAR missing
Locus 44	D20S199	CCAGGGATGGGARCAAA	CCACAGAAAGTGCTGGA	TG	2	79-124	chr20:1113416-1113531; 20p13	chr13:34650854-34650952	chr2:55419818-55419941	chr10:33897087-33897166
Locus 45	D20S1083	TCATTGAAGTGGGCAGAT	AAACTCAACCCAAGCCC	TGAA	-2	114-142	chr20:52018010-52018151; 20q13.3	chr13:12632195-12632312	chr2:11986085-11986218	chr10:12379431-12379572	1 mismatch in CSAB (for)

## Sheet: Table S3
Table S3: Pooling scheme for the 1-pool approach (45 loci).
Pool	P1.all
Included loci	DXS571.2	D3S1768	D8S505	D13S280	D16S3106
	DX8043	D4S403	D9S160	D13S1291	D17S261
	DYS579	D4S2430	D9S1796	D14S61	D17S791
	D1S207	D5S1457	D10S179	D14S66	D17S1304
	D1S1675	D6S264	D10S587	D14S255	D18S57
	D1S2797	D6S287	D11S1366	D15S649	D18S861
	D2S146	D6S493	D12S67.2	D15S1007	D20S189
	D2S391	D7S503	D12S372	D16S403	D20S199
	D3S1614	D8S271	D12S375	D16S3089	D20S1083
primer concentration:		0.044 µM per primer in 25µl reaction volume

## Sheet: Table S4
Table S4: Pooling scheme for the 5-pool approach (45 loci).
Pool	P5.1	P5.2	P5.3	P5.4	P5.5
Included loci	DXS571.2	D3S1768	D8S505	D13S280	D16S3106
	DX8043	D4S403	D9S160	D13S1291	D17S261
	DYS579	D4S2430	D9S1796	D14S61	D17S791
	D1S207	D5S1457	D10S179	D14S66	D17S1304
	D1S1675	D6S264	D10S587	D14S255	D18S57
	D1S2797	D6S287	D11S1366	D15S649	D18S861
	D2S146	D6S493	D12S67.2	D15S1007	D20S189
	D2S391	D7S503	D12S372	D16S403	D20S199
	D3S1614	D8S271	D12S375	D16S3089	D20S1083
primer concentration:		0.22 µM per primer in 25µl reaction volume

## Sheet: Table S5
Table S5: Pooling scheme for the 3-pool approach (42 loci). The loci D11S1366, D12S67.2 and D15S1007 were excluded.
Pool	P3.1	P3.2	P3.3
Included loci	DXS571.2	DX8043	D3S1614
	D1S2797	DYS579	D8S505
	D2S391	D1S207	D10S179
	D3S1768	D1S1675	D14S61
	D4S403	D2S146	D14S255
	D5S1457	D4S2430	D15S649
	D6S493	D6S264	D16S403
	D7S503	D6S287	D16S3089
	D8S271	D10S587	D17S261
	D9S160	D12S375	D18S861
	D9S1796	D13S280	D20S189
	D12S372	D14S66	D20S1083
	D13S1291
	D16S3106
	D17S791
	D17S1304
	D18S57
	D20S199
primer concentration:		0.11 µM per primer in 25µl reaction volume for P3.1
		0.17 µM per primer in 25µl reaction volume for P3.2 and P3.3

## Sheet: Table S6
Table S6: Screened loci and the reason for their exclusion (for abbrevations of species see Table S1, for exclusion codes see tab 'Exclusion codes for Table S6').
Locus	main reason for exclusion	Comment	Reasons for the exclusion by species
			HSAP	PTRO	PPAN	GGOR	PABE	NLEU	MMUL	MFAS	MNEM	PANU	CATY	MLEU	CSAB	CANG	RROX	RBIE	NLAR
D1S206	Primer located in repetitive region	Half of forward primer and all of reverse primer in Tigger11a repeat regions	Repeat	Repeat	Repeat	Repeat	Repeat	Repeat	Repeat	Repeat	Repeat	Repeat	Repeat	Repeat	Repeat Insert	Repeat	Repeat	Repeat	Repeat
D1S213	Primer located in repetitive region	Both primers in X12_DNA repeat regions, two big insertions for CANG and in PANU	Repeat	Repeat	Repeat	Repeat	Repeat	Repeat	Repeat	Repeat	Repeat	Repeat	Repeat Insert	Repeat	Repeat Insert	Repeat Insert	Repeat	Repeat	Repeat
D1S255	Primer located in repetitive region	Both primers in L1MEf repeat regions, all but 4 bps of the sequence are repeats	Repeat	Repeat	Repeat	Repeat	Repeat	Repeat	Repeat	Repeat	Repeat	Repeat	Repeat	Repeat	Repeat	Repeat	Repeat	Repeat	Repeat
D1S415	Primer located in repetitive region	Forward primer in MIRb repeat region	FwdRepeat	FwdRepeat	FwdRepeat	FwdRepeat	FwdRepeat	FwdRepeat	FwdRepeat	FwdRepeat	FwdRepeat	FwdRepeat	FwdRepeat	FwdRepeat	FwdRepeat	FwdRepeat	FwdRepeat	FwdRepeat	FwdRepeat
D1S468	Primer located in repetitive region	Forward primer in MADE2 repeat region	FwdRepeat	FwdRepeat	FwdRepeat	FwdRepeat	FwdRepeat	FwdRepeat	FwdRepeat	FwdRepeat	FwdRepeat	FwdRepeat	FwdRepeat	FwdRepeat	FwdRepeat	FwdRepeat	FwdRepeat	FwdRepeat	FwdRepeat
D1S518	Primer located in repetitive region	Forward primer in MLT2B1 repeat region	FwdRepeat	FwdRepeat	FwdRepeat	FwdRepeat	FwdRepeat	FwdRepeat	FwdRepeat	FwdRepeat	FwdRepeat	FwdRepeat	FwdRepeat	FwdRepeat	FwdRepeat	FwdRepeat	FwdRepeat	FwdRepeat	NoData
D1S533	Primer located in repetitive region	Reverse primer in Charlie24 repeat regoin	RevRepeat	RevRepeat	RevRepeat	RevRepeat	RevRepeat	RevRepeat Insert	RevRepeat	RevRepeat	RevRepeat Insert	RevRepeat	RevRepeat	RevRepeat	RevRepeat	RevRepeat	RevRepeat	RevRepeat	RevRepeat Incomplete
D1S548	Long product for at least one species	RROX huge insert (400bp) in STR region	-	-	-	-	-	MisFwd	-	-	-	-	-	-	-	-	Insert	-	Incomplete
D1S550	Primer located in repetitive region	Forward primer partially in L2d2 repeat region	FwdRepeat	FwdRepeat	FwdRepeat	FwdRepeat	FwdRepeat	FwdRepeat	FwdRepeat	FwdRepeat	FwdRepeat	FwdRepeat	FwdRepeat	FwdRepeat	FwdRepeat	FwdRepeat	FwdRepeat	FwdRepeat	FwdRepeat
D1S1656	Primer located in repetitive region	Forward primer in Tigger2a and reverse primer in MLT2B1 repeat regions	Repeat	Repeat	Repeat	Repeat	Repeat	Repeat	Repeat	Repeat	Repeat	Repeat	Repeat	Repeat	Repeat	Repeat	Repeat	Repeat	Repeat
D1S2868	Primer located in repetitive region	Forward primer in Tigger11a repeat region, reverse half in L1MEg repeat region. Almost no sequence in PABE	Repeat	Repeat	Repeat	Repeat	Repeat Incomplete	Repeat	Repeat	Repeat	Repeat	Repeat	Repeat	Repeat	Repeat	Repeat	Repeat	Repeat	Repeat
D2S135	Long product for at least one species	Huge insert in STR region of MLEU (1000bp)	-	MisRev	MisRev	-	-	MisRev	-	-	-	MisRev	-	Insert	MisRev	MisRev	MisRev	MisRev	MisRev
D2S141	No conserved binding sites	Both primers have mismatches compared to four species. 1bp deletion in forward primer compared to all species.	DelFwd	DelFwd	DelFwd	DelFwd	DelFwd	DelFwd MisFwd	DelFwd	DelFwd	DelFwd	DelFwd	DelFwd	DelFwd	DelFwd MisFwd MisRev	DelFwd	DelFwd MisFwd MisRev	DelFwd MisFwd MisRev	DelFwd MisRev
D2S169	Primer located in repetitive region	Both primers in L1MD3 repeat regions	Repeat	Repeat	Repeat	Repeat	Repeat	Repeat	Repeat	Repeat	Repeat	Repeat	Repeat	Repeat	Repeat	Repeat Insert	Repeat InsertRev	Repeat InsertRev	Repeat InsertRev
D2S364	No conserved binding sites	Reverse primer in TCTC simple repeat region	RevRepeat	RevRepeat	RevRepeat	RevRepeat	RevRepeat	RevRepeat	RevRepeat	RevRepeat	RevRepeat	RevRepeat	RevRepeat	RevRepeat	RevRepeat	RevRepeat	RevRepeat	RevRepeat	RevRepeat
D2S367	Primer located in repetitive region	Both primers in LTR16E2 repeat regions	Repeat	Repeat	Repeat	Repeat	Repeat	Repeat	Repeat	Repeat	Repeat	Repeat	Repeat	Repeat	Repeat	Repeat	Repeat	Repeat	Repeat
D2S434	Primer located in repetitive region	Forward primer in MIRc repeat region	FwdRepeat	FwdRepeat	FwdRepeat	FwdRepeat	FwdRepeat	FwdRepeat	FwdRepeat	FwdRepeat	FwdRepeat	FwdRepeat	FwdRepeat	FwdRepeat	FwdRepeat	FwdRepeat	FwdRepeat	FwdRepeat	FwdRepeat NoData
D2S1326	Long product for at least one species	Insertion in forward primer for NLEU	InsertRev	InsertRev	InsertRev	InsertRev	InsertRev	InsertFwd InsertRev	InsertRev	InsertRev	InsertRev	InsertRev	InsertRev	InsertRev	InsertRev	InsertRev	InsertRev	InsertRev	InsertRev
D2S1329	Primer located in repetitive region	Reverse primer partially in AluJo repeat region	Repeat	Repeat MisFwd	Repeat MisFwd	Repeat	Repeat	Repeat	Repeat DelFwd	Repeat DelFwd	Repeat DelFwd	Repeat DelFwd MisFwd	Repeat DelFwd MisFwd	Repeat DelFwd MisFwd	Repeat DelFwd	Repeat DelFwd	Repeat DelFwd	Repeat DelFwd	Repeat DelFwd
D2S1333	Overlap with other loci	Overlaps with D2S1363	Overlap	Overlap	Overlap	Overlap	Overlap	Overlap	Overlap	Overlap	Overlap	Overlap	Overlap	Overlap	Overlap	Overlap	Overlap	Overlap	Overlap
D2S1363	Overlap with other loci	Overlaps with D1S1333	Overlap	Overlap	Overlap	Overlap	Overlap	Overlap	Overlap	Overlap	Overlap	Overlap	Overlap	Overlap	Overlap	Overlap	Overlap	Overlap	Overlap
D2S1368	Primer located in repetitive region	Forward primer in L1ME3A repeat region, reverse in AluSx repeat region, did not bind to Chr 2 in HSAP, incomplete data for some species	Repeat WrongBind	Repeat	Repeat	Repeat	Repeat	Repeat	Repeat	Repeat	Repeat	Repeat	Repeat	Repeat	Repeat	Repeat	Repeat	Repeat	Repeat
D3S1279	Primer located in repetitive region	Forward primer in L2d2 repeat region	FwdRepeat	FwdRepeat	FwdRepeat	FwdRepeat	FwdRepeat	FwdRepeat	FwdRepeat	FwdRepeat	FwdRepeat	FwdRepeat	FwdRepeat	FwdRepeat	FwdRepeat	FwdRepeat	FwdRepeat	FwdRepeat	FwdRepeat
D3S1292	Primer located in repetitive region	L2d2 repeat in target region	RepInTarget	RepInTarget	RepInTarget	RepInTarget	RepInTarget	RepInTarget	RepInTarget	RepInTarget	RepInTarget	RepInTarget	RepInTarget	RepInTarget	RepInTarget	RepInTarget	RepInTarget	RepInTarget	RepInTarget
D3S1569	Primer located in repetitive region	Forward primer in L2c repeat region, all species have a G deletion	FwdRepeat DelFwd	FwdRepeat DelFwd	FwdRepeat DelFwd	FwdRepeat DelFwd	FwdRepeat DelFwd	FwdRepeat DelFwd	FwdRepeat DelFwd	FwdRepeat DelFwd	FwdRepeat DelFwd	FwdRepeat DelFwd	FwdRepeat DelFwd	FwdRepeat DelFwd	FwdRepeat DelFwd	FwdRepeat DelFwd	FwdRepeat DelFwd	FwdRepeat DelFwd	FwdRepeat DelFwd
D3S1766	Primer located in repetitive region	Forward primer in MLT2B1 repeat region	FwdRepeat	FwdRepeat	FwdRepeat	FwdRepeat	FwdRepeat	FwdRepeat	FwdRepeat	FwdRepeat	FwdRepeat	FwdRepeat	FwdRepeat	FwdRepeat	FwdRepeat	FwdRepeat	FwdRepeat	FwdRepeat	FwdRepeat
D3S2401	Primer located in repetitive region	Reverse primer in AluJr repeat region, no sequence for CATY	RevRepeat	RevRepeat	RevRepeat	RevRepeat	RevRepeat MisFwd	RevRepeat	RevRepeat	RevRepeat	RevRepeat	RevRepeat	RevRepeat	NoData	RevRepeat	RevRepeat	RevRepeat	RevRepeat	RevRepeat
D3S3045	Long product for at least one species	Huge insertion in target region for PTRO	-	Insert MisRev	MisRev	-	MisFwd	MisRev	MisRev	MisRev	MisRev	MisRev	MisRev	MisRev	MisRev	DelRev	DelRev	DelRev	MisFwd DelRev
D4S243	Primers bind multiple time in the genome for at least one species	PABE has two regions on chr 4 with +/- same length and identity; NLAR missing sequence; insertion in STR motif for MNEM, deletion in reverse primer for NLEU, insertion in forward primer for non-ape species	-	-	-	-	MultiBind	DelRev	InsertFwd	InsertFwd	InsertFwd Insert	InsertFwd	InsertFwd	InsertFwd	InsertFwd	InsertFwd	InsertFwd	InsertFwd	NoData
D4S415	Primer located in repetitive region	Forward primer in L2 repeat region	FwdRepeat	FwdRepeat	FwdRepeat	FwdRepeat	FwdRepeat	FwdRepeat	FwdRepeat InsertRev	FwdRepeat	FwdRepeat	FwdRepeat	FwdRepeat	FwdRepeat	FwdRepeat	FwdRepeat	FwdRepeat	FwdRepeat	FwdRepeat
D4S424	No conserved binding sites	Reverse primer binds before STR region and partially in a MER20 repeat region. No sequence for CANG	MissingTarget RevRepeat	MissingTarget RevRepeat	MissingTarget RevRepeat	MissingTarget RevRepeat	MissingTarget RevRepeat	MissingTarget RevRepeat	MissingTarget RevRepeat	MissingTarget RevRepeat	MissingTarget RevRepeat	MissingTarget RevRepeat	MissingTarget RevRepeat	MissingTarget RevRepeat	MissingTarget RevRepeat	NoData	MissingTarget RevRepeat	MissingTarget RevRepeat	MissingTarget RevRepeat
D4S431	Long product for at least one species	3 sets of primers found, two forward primers start after STR region; RROX and RBIE have a very long insert in STR region, reverse primer binds quite far away from the STR region	MissingTarget	MissingTarget MisRev	MissingTarget	MissingTarget MisFwd	MissingTarget	MissingTarget Insert MisFwd MisRev	MissingTargetMisRev	MissingTarget MisRev	MissingTarget MisRev	MissingTarget	MissingTarget	MissingTarget	MissingTarget	MissingTarget Insert	MissingTarget Insert	MissingTarget Insert MisFwd	MissingTarget Insert
D4S1626	Primer located in repetitive region	Both primers in L1ME3A repeat regions	Repeat	Repeat	Repeat	Repeat	Repeat	Repeat	Repeat	Repeat	Repeat	Repeat	Repeat	Repeat	Repeat	Repeat	Repeat	Repeat	Repeat
D4S1627	Primer located in repetitive region	Reverse primer partially in L1ME1 repeat region	RevRepeat	RevRepeat	RevRepeat	RevRepeat	RevRepeat	RevRepeat	RevRepeat	RevRepeat	RevRepeat	RevRepeat	RevRepeat	RevRepeat	RevRepeat	RevRepeat	RevRepeat	RevRepeat	RevRepeat
D4S1645	Primer located in repetitive region	Reverse primer in AluJr repeat region	RevRepeat	RevRepeat	RevRepeat	RevRepeat	RevRepeat	RevRepeat Insert	RevRepeat	RevRepeat	RevRepeat	RevRepeat	RevRepeat	RevRepeat	RevRepeat	RevRepeat	RevRepeat	RevRepeat	RevRepeat
D4S2365	No conserved binding sites	Three different STR motifs in target region	-	-	-	-	-	-	-	-	-	-	-	-	-	-	-	-	-
D4S2374	Primer located in repetitive region	Both primers in L1MC repeat regions	Repeat	Repeat	Repeat	Repeat	Repeat	Repeat	Repeat	Repeat	Repeat	Repeat	Repeat	Repeat	Repeat	Repeat	Repeat	Repeat	Repeat
D4S3090	No conserved binding sites	Different STR motif for most ape species compared to other species, mismatches in both primers, directly next to a repetitive element	MisFwd	MisFwd MisRev	MisFwd MisRev	MisFwd	MisFwd	MisFwd	MisFwd	MisFwd	MisFwd	MisFwd	MisFwd	MisFwd MisRev	MisFwd	MisFwd MisRev	MisFwd	MisFwd	MisFwd
D5S820	Primer located in repetitive region	Both primers in MLT2D repeat regions; RROX, RBIE and NLAR only half a sequence	Repeat	Repeat	Repeat	Repeat	Repeat	Repeat	Repeat	Repeat	Repeat	Repeat	Repeat	Repeat	Repeat	Repeat	Repeat Incomplete	Repeat Incomplete	Repeat Incomplete
D5S1466	Primer located in repetitive region	Forward primer in L1MA9 repeat region, reverse primer in LTR68 repeat region	Repeat	Repeat	Repeat	Repeat	Repeat	Repeat	Repeat	Repeat	Repeat	Repeat	Repeat	Repeat	Repeat	Repeat	Repeat	Repeat	Repeat
D5S1467	Primer located in repetitive region	Both primers in L1MC4 repeat regions	Repeat	Repeat	Repeat	Repeat	Repeat	Repeat	Repeat	Repeat	Repeat	Repeat	Repeat	Repeat	Repeat	Repeat	Repeat	Repeat	Repeat
D5S1470	Primer located in repetitive region	Forward primer in MER50 repeat region, reverse primer in AluJb repeat region, NLAR seq starts after target region	Repeat	Repeat	Repeat	Repeat	Repeat	Repeat	Repeat	Repeat	Repeat	Repeat	Repeat	Repeat	Repeat	Repeat	Repeat	Repeat	Incomplete
D6S265	Primer located in repetitive region	Both primers in L1MA4A repeat regions, GGOR has two potential sequences both on chr6	Repeat	Repeat	Repeat	Repeat MultiBind	Repeat	Repeat	Repeat	Repeat	Repeat	Repeat	Repeat	Repeat	Repeat	Repeat	Repeat	Repeat	Repeat
D6S266	No conserved binding sites	Forward primer binds after STR region	MissingTarget	MissingTarget	MissingTarget	MissingTarget	MissingTarget	MissingTarget	MissingTarget	MissingTarget	MissingTarget	MissingTarget	MissingTarget	MissingTarget	MissingTarget	MissingTarget	MissingTarget	MissingTarget	MissingTarget
D6S271	Long product for at least one species	Two base pairs of forward primer in AluSz repeat region, huge repeat region masking STR in PTRO, insertion in STR for PABE	-	RepInTarget	-	MisRev	Insert	DelRev	MisFwd	MisFwd	MisFwd	MisFwd	MisFwd	MisFwd	DelRev MisFwd	InsertRev MisFwd	MisFwd	MisFwd	Incomplete
D6S276	Long product for at least one species	Insertion in STR region for RROX	-	-	-	MisRev	-	-	MisFwd	MisFwd MisRev	MisFwd MisRev	-	-	-	MisRev	MisRev	Insert MisRev	MisRev	MisRev
D6S289	Primer located in repetitive region	Forward primer in AluSz6 repeat region, reverse primer in L1ME4b repeat region	Repeat	Repeat	Repeat	Repeat	Repeat	Repeat	Repeat	Repeat	Repeat	Repeat	Repeat	Repeat	Repeat	Repeat	Repeat	Repeat	Repeat
D6S291	Primer located in repetitive region	Reverse primer in LIME1 repeat region	RevRepeat	RevRepeat	RevRepeat	RevRepeat	RevRepeat	RevRepeat	RevRepeat	RevRepeat	RevRepeat	RevRepeat	RevRepeat	RevRepeat	RevRepeat	RevRepeat	RevRepeat	RevRepeat	Incomplete
D6S311	No conserved binding sites	Reverse primer binds before the STR region	MissingTarget	MissingTarget	MissingTarget	MissingTarget	MissingTarget	MissingTarget	MissingTarget	MissingTarget	MissingTarget	MissingTarget	MissingTarget	MissingTarget	MissingTarget	MissingTarget	MissingTarget	MissingTarget	MissingTarget
D6S405	No conserved binding sites	Two STR motifs in target region	-	-	-	-	-	-	-	-	-	-	-	-	-	-	-	-	Incomplete
D6S434	No conserved binding sites	2 STR motifs in the HSAP sequence, no sequence for NLAR, mismatches in forward primer with non-ape species	-	MisFwd	-	-	MisFwd	MisFwd	MisFwd	MisFwd	MisFwd	MisFwd	MisFwd	MisFwd	MisFwd	MisFwd	MisFwd	MisFwd	NoData
D6S474	Primer located in repetitive region	Half of forward primer and all of Reverse primer in MLT2B3 repeat regions	Repeat	Repeat	Repeat	Repeat	Repeat	Repeat	Repeat	Repeat	Repeat	Repeat	Repeat	Repeat	Repeat	Repeat	Repeat	Repeat	Repeat
D6S501	Primer located in repetitive region	Both primers in MIR repeat regions	Repeat	Repeat	Repeat	Repeat	Repeat	Repeat	Repeat	Repeat	Repeat	Repeat	Repeat	Repeat	Repeat	Repeat	Repeat	Repeat	Repeat
D6S1017	Primer located in repetitive region	Forward primer in ATGG simple repeat region, reverse primer in ATGG simple repeat region	Repeat	Repeat	Repeat	Repeat	Repeat	Repeat	Repeat	Repeat	Repeat	Repeat	Repeat	Repeat	Repeat	Repeat	Repeat	Repeat	Repeat
D6S1056	Primer located in repetitive region	Forward primer in THE1C repeat region	FwdRepeat	FwdRepeat	FwdRepeat	FwdRepeat	FwdRepeat	FwdRepeat	FwdRepeat	FwdRepeat	FwdRepeat	FwdRepeat	FwdRepeat	FwdRepeat Insert	FwdRepeat	FwdRepeat	FwdRepeat Insert	FwdRepeat	FwdRepeat
D6S1691	Primer located in repetitive region	Reverse primer in MER70B repeat region	RevRepeat	RevRepeat	RevRepeat	RevRepeat	RevRepeat	RevRepeat	RevRepeat	RevRepeat	RevRepeat	RevRepeat	RevRepeat	RevRepeat	RevRepeat	RevRepeat	RevRepeat	RevRepeat	RevRepeat
D6S1705	No conserved binding sites	Insertion in forward primer for NLEU, macaque species and CANG also have a CT repeat in the target region	MisRev	MisRev	MisRev	MisRev	MisRev	InsertFwd MisRev	MisRev	MisRev	MisRev	MisRev	MisRev	MisRev	MisRev	MisRev	MisRev	MisRev	MisRev
D6S2741	Primers bind multiple time in the genome for at least one species	12bp insertion in reverse primer for all non-ape species, multilocus	MultiBind	MultiBind	MultiBind	MultiBind	MultiBind	MultiBind	MultiBind InsertRev	MultiBind InsertRev	MultiBind InsertRev	MultiBind InsertRev	MultiBind InsertRev	MultiBind InsertRev	MultiBind InsertRev	MultiBind InsertRev	MultiBind InsertRev	MultiBind InsertRev	MultiBind InsertRev
D6S2876	Primer located in repetitive region	STR motif and primers located within L1M4a1 repeat regions, no product for PABE. Multilocus	MultiBind Repeat	MultiBind Repeat	MultiBind Repeat	MultiBind Repeat	MultiBind Repeat NoData	MultiBind Repeat	MultiBind Repeat	MultiBind Repeat	MultiBind Repeat	MultiBind Repeat	MultiBind Repeat	MultiBind Repeat	MultiBind Repeat	MultiBind Repeat	MultiBind Repeat	MultiBind Repeat	MultiBind Repeat
D6S2883	Primers bind multiple time in the genome for at least one species	Multilocus. First forward primer has 2 mismatches to HSAP. For second forward primer tested: first 3bp in LTR78, 16bp indel for MNEM. In reverse primer deletion of the last 5bp for MLEU, CATY and CSAB	MultiBind MisFwd	MultiBind	MultiBind	MultiBind	MultiBind	MultiBind	MultiBind	MultiBind	MultiBind InsertFwd	MultiBind	MultiBind DelRev	MultiBind DelRev	MultiBind DelRev	MultiBind	MultiBind	MultiBind	MultiBind
D6S2972	Primer located in repetitive region	Forward primer in MIR3 repeat region, reverse primer in Tigger7 repeat region. Multilocus	MultiBind Repeat	MultiBind Repeat	MultiBind Repeat	MultiBind Repeat	MultiBind Repeat	MultiBind Repeat	MultiBind Repeat	MultiBind Repeat	MultiBind Repeat	MultiBind Repeat	MultiBind Repeat	MultiBind Repeat	MultiBind Repeat	MultiBind Repeat	MultiBind Repeat	MultiBind Repeat	MultiBind Repeat
D7S513	No conserved binding sites	no data for NLEU; some primer mismatches; 2 STR motifs; one of the two reverve primers tested in CTAT simple repeat	RevRepeat	RevRepeat	RevRepeat	RevRepeat	RevRepeat	RevRepeat	RevRepeat	RevRepeat	RevRepeat	RevRepeat	RevRepeat	RevRepeat	RevRepeat	RevRepeat	RevRepeat	RevRepeat	RevRepeat
D7S559	Primer located in repetitive region	Forward primer in MER112 repeat region; 3bp insertion in forward primer for Pabe; additional TG repeat	FwdRepeat	FwdRepeat	FwdRepeat	FwdRepeat	FwdRepeat InsertFwd	FwdRepeat	FwdRepeat	FwdRepeat	FwdRepeat	FwdRepeat	FwdRepeat	FwdRepeat	FwdRepeat	FwdRepeat	FwdRepeat	FwdRepeat	FwdRepeat
D7S794	Primer located in repetitive region	Both primers in MLT2B3 repeat regions for all 3 primer pairs tested; 3 mismatches in one of the reverse primers to HSAP and all monkey species; missing data for CANG + NLAR; huge insert within the STR for MLEU	Repeat	Repeat	Repeat	Repeat	Repeat	Repeat	Repeat	Repeat	Repeat	Repeat	Repeat	Repeat Insert	Repeat	Repeat Incomplete	Repeat	Repeat	Repeat Incomplete
D7S817	Primer located in repetitive region	Both primers in MLT2B4 repeat regions, one mismatch in reverse primer to HSAP; no data for NLAR; CANG poor data	Repeat	Repeat	Repeat	Repeat	Repeat	Repeat	Repeat	Repeat	Repeat	Repeat	Repeat	Repeat	Repeat	Repeat Incomplete	Repeat	Repeat	NoData
D7S1826	No conserved binding sites	Both primers bind after the STR region, no site looks possible for binding before the repeat.	MissingTarget	MissingTarget	MissingTarget	MissingTarget	MissingTarget	MissingTarget	MissingTarget	MissingTarget	MissingTarget	MissingTarget	MissingTarget	MissingTarget	MissingTarget	MissingTarget	MissingTarget	MissingTarget	MissingTarget
D7S640	No conserved binding sites	Both primers bind after the target STR region.	MissingTarget	MissingTarget	MissingTarget	MissingTarget	MissingTarget	MissingTarget	MissingTarget	MissingTarget	MissingTarget	MissingTarget	MissingTarget	MissingTarget	MissingTarget	MissingTarget	MissingTarget	MissingTarget	MissingTarget
D8S601	Primer located in repetitive region	Both primers in L1MC3 repeat regions, some primer mismatches	Repeat	Repeat	Repeat	Repeat	Repeat	Repeat	Repeat	Repeat	Repeat	Repeat	Repeat	Repeat	Repeat	Repeat	Repeat	Repeat	Repeat
D8S1106	Primer located in repetitive region	Forward primer in MER83 repeat region. Total length of the sequence that the primers bind to is only 153bp long, leaving only 101bp of non-primer DNA. For the second pair of primers: 5 mismatches in reverse primer to all species, forward primer in MER83 repeat region and has a 4bp insertion for MNEM; no data for NLAR; partly missing data for MLEU. Binds to two locations on chr 8	FwdRepeat MultiBind	FwdRepeat	FwdRepeat	FwdRepeat	FwdRepeat	FwdRepeat	FwdRepeat	FwdRepeat	FwdRepeat	FwdRepeat	FwdRepeat	FwdRepeat	FwdRepeat	FwdRepeat	FwdRepeat	FwdRepeat	NoData
D9S910	Primer located in repetitive region	Reverse primer in MIR repeat region; some mismatches in reverse primer, 1 mismatch in forward primer for CSAB	RevRepeat	RevRepeat	RevRepeat	RevRepeat	RevRepeat	RevRepeat	RevRepeat	RevRepeat	RevRepeat	RevRepeat	RevRepeat	RevRepeat	RevRepeat	RevRepeat	RevRepeat	RevRepeat	RevRepeat
D9S922	Primer located in repetitive region	Reverse primer in MLT1A repeat region	RevRepeat	RevRepeat	RevRepeat	RevRepeat	RevRepeat	RevRepeat	RevRepeat	RevRepeat	RevRepeat	RevRepeat	RevRepeat	RevRepeat	RevRepeat	RevRepeat	RevRepeat	RevRepeat	RevRepeat
D9S934	Primer located in repetitive region	Deletions in forward primer for NLEU; reverse primer in MLT2B2 repeat region and has some mismatches; partly missing data for NLAR	RevRepeat	RevRepeat	RevRepeat	RevRepeat	RevRepeat	RevRepeat	RevRepeat	RevRepeat	RevRepeat	RevRepeat	RevRepeat	RevRepeat	RevRepeat	RevRepeat	RevRepeat	RevRepeat	RevRepeat Incomplete
D9S144	No conserved binding sites	Partially missing data for NLEU and CATY; some mismatches in both primers	InsertFwd	InsertFwd MisRev	-	InsertFwd	InsertFwd	InsertFwd Incomplete	InsertFwd MisRev	InsertFwd MisRev	InsertFwd MisRev	InsertFwd MisRev	InsertFwd Incomplete MisRev	InsertFwd MisRev	InsertFwd MisRev	InsertFwd MisRev	InsertFwd MisRev	InsertFwd MisRev	InsertFwd MisRev
D9S146	Long product for at least one species	Very long insert for GGOR interrupting forward primer; missing data for NLAR	-	-	-	InsertFwd	-	MisFwd	-	-	-	-	-	-	-	MisRev	-	-	Incomplete
D9S15	Primer located in repetitive region	Forward primer in Mer94 repeat region; 4bp deletion in reverse primer for macaque species, CATY and PANU. Doesn't look that polymorphic…	FwdRepeat	FwdRepeat	FwdRepeat	FwdRepeat	FwdRepeat	FwdRepeat	FwdRepeat DR	FwdRepeat DelRev	FwdRepeat DelRev	FwdRepeat DelRev	FwdRepeat DelRev	FwdRepeat	FwdRepeat	FwdRepeat	FwdRepeat	FwdRepeat	FwdRepeat
D9S152	No conserved binding sites	2 STR motifs, forward primer partially in TC simple repeat region, some mismatches for reverse primer	FwdRepeat	FwdRepeat	FwdRepeat	FwdRepeat	FwdRepeat	FwdRepeat	FwdRepeat	FwdRepeat	FwdRepeat	FwdRepeat	FwdRepeat	FwdRepeat	FwdRepeat	FwdRepeat	FwdRepeat	FwdRepeat	FwdRepeat
D9S162	Primer located in repetitive region	STR and reverse primer in MLT2B1 repeat region; long insertertion for RROX, some mismatches in primers	RevRepeat	RevRepeat	RevRepeat	RevRepeat	RevRepeat	RevRepeat	RevRepeat	RevRepeat	RevRepeat	RevRepeat	RevRepeat	RevRepeat	RevRepeat	RevRepeat	RevRepeat RepInTarget	RevRepeat	RevRepeat
D9S1679	Primer located in repetitive region	Forward primer in AluSp repeat region	FwdRepeat	FwdRepeat	FwdRepeat	FwdRepeat	FwdRepeat	FwdRepeat	FwdRepeat	FwdRepeat	FwdRepeat	FwdRepeat	FwdRepeat	FwdRepeat	FwdRepeat	FwdRepeat	FwdRepeat	FwdRepeat	FwdRepeat
D9S1683	Not polymorphic	Not polymorphic	NotPoly	NotPoly	NotPoly	NotPoly	NotPoly	NotPoly	NotPoly	NotPoly	NotPoly	NotPoly	NotPoly	NotPoly	NotPoly	NotPoly	NotPoly	NotPoly	NotPoly
D9S1685	Primer located in repetitive region	Reverse primer in L2b repeat region; mismatches; no good place for primers	RevRepeat	RevRepeat	RevRepeat	RevRepeat	RevRepeat	RevRepeat	RevRepeat	RevRepeat	RevRepeat	RevRepeat	RevRepeat	RevRepeat	RevRepeat	RevRepeat	RevRepeat	RevRepeat	RevRepeat
D9S1686	No conserved binding sites	Forward primer with heavy mismatches in all species except HSAP, PPAN, PTRO, GGOR; no nice primer positions	-	-	-	-	MisFwd	MisFwd	MisFwd	MisFwd	MisFwd	MisFwd	MisFwd	MisFwd	MisFwd	MisFwd	MisFwd	MisFwd	MisFwd
D9S1689	Primer located in repetitive region	Forward primer in AluSx repeat region, reverse primer in MER21B repeat region; missing data for many species; no good alignment possible…	Repeat	Repeat	Repeat	Repeat	Repeat	NoData	Repeat Incomplete	Repeat Incomplete	Repeat	Incomplete	Repeat	Repeat	Incomplete	Repeat	Repeat	Repeat	NoData
D9S172	No conserved binding sites	2 STR motifs, reverse primer has too many mismatches with all species	-	-	-	-	-	-	-	-	-	-	-	-	-	-	-	-	-
D9S176	No conserved binding sites	Not polymorphic for non-ape species, for one pair of primers tested the forward primer contains a STR unit	FwdRepeat	FwdRepeat	FwdRepeat	FwdRepeat	FwdRepeat	FwdRepeat	NotPoly	NotPoly	NotPoly	NotPoly	NotPoly	NotPoly	NotPoly	NotPoly	NotPoly	NotPoly	NotPoly
D9S1781	No conserved binding sites	Some mismatches for both primers	-	-	MisRev	MisRev	MisRev	MisRev	MisRev MisFwd	MisRev MisFwd	MisRev MisFwd	MisRev MisFwd	MisRev MisFwd	MisRev MisFwd	MisRev MisFwd	MisRev MisFwd	MisRev MisFwd	MisRev MisFwd	MisRev MisFwd
D9S1784	Primer located in repetitive region	Whole fragment is a repeat region (L2a, L2a, Charlie13a, AluSx)	Repeat	Repeat	Repeat	Repeat	Repeat	Repeat	Repeat	Repeat	Repeat	Repeat	Repeat	Repeat	Repeat	Repeat	Repeat	Repeat	Repeat
D9S1799	Primer located in repetitive region	Forward primer in L1M5 repeat region; some mismatches	FwdRepeat	FwdRepeat	FwdRepeat	FwdRepeat	FwdRepeat	FwdRepeat	FwdRepeat	FwdRepeat	FwdRepeat	FwdRepeat	FwdRepeat	FwdRepeat	FwdRepeat	FwdRepeat	FwdRepeat	FwdRepeat	FwdRepeat
D9S1803	Primer located in repetitive region	Whole fragment is a repeat region (L1MB3, AluSq2, L1MB3); no STR for NLEU and all monkey species	Repeat	Repeat	Repeat	Repeat	Repeat	Repeat NoSTR	Repeat NoSTR	Repeat NoSTR	Repeat NoSTR	Repeat NoSTR	Repeat NoSTR	Repeat NoSTR	Repeat NoSTR	Repeat NoSTR	Repeat NoSTR	Repeat NoSTR	Repeat NoSTR
D9S1809	No microsatellite present	STR region not present for all non-ape species	-	-	-	-	-	-	NoSTR	NoSTR	NoSTR	NoSTR	NoSTR	NoSTR	NoSTR	NoSTR	NoSTR	NoSTR	NoSTR
D9S1811	Primer located in repetitive region	STR and both primers in L1MC3 repeat region; not polymorphic	Repeat	Repeat	Repeat	Repeat NotPoly	Repeat NotPoly	Repeat NotPoly	Repeat NotPoly	Repeat NotPoly	Repeat NotPoly	Repeat NotPoly	Repeat NotPoly	Repeat NotPoly	Repeat NotPoly	Repeat NotPoly	Repeat NotPoly	Repeat NotPoly	Repeat NotPoly
D10S611	Primer located in repetitive region	Reverse primer may be in AT repeat region (identified by repeatmasker but does not look like a a repeat region) ; some primer mismatches; CTGT repeat insertion for some species, multicopy locus?	FwdRepeat MultiBind	FwdRepeat MultiBind	FwdRepeat MultiBind	FwdRepeat MultiBind	FwdRepeat MultiBind	FwdRepeat MultiBind	FwdRepeat MultiBind	FwdRepeat MultiBind	FwdRepeat MultiBind	FwdRepeat MultiBind Insert	FwdRepeat MultiBind Insert	FwdRepeat MultiBind Insert	FwdRepeat MultiBind Insert	FwdRepeat MultiBind	FwdRepeat MultiBind Insert	FwdRepeat MultiBind Insert	FwdRepeat MultiBind
D10S676	Primer located in repetitive region	Reverse primer in MER112 repeat region + large deletion for NLEU; additional Di-repeats interspersed for some species	FwdRepeat	FwdRepeat	FwdRepeat	FwdRepeat	FwdRepeat	FwdRepeat	FwdRepeat	FwdRepeat	FwdRepeat	FwdRepeat	FwdRepeat	FwdRepeat	FwdRepeat	FwdRepeat	FwdRepeat	FwdRepeat	FwdRepeat
D10S1432	Primer located in repetitive region	Forward primer in Charlie23a repeat region; reverse primer half in Charlie23a repeat region; some primer mismatches	Repeat	Repeat	Repeat	Repeat	Repeat	Repeat	Repeat	Repeat	Repeat	Repeat	Repeat	Repeat	Repeat	Repeat	Repeat	Repeat	Repeat
D10S1412	Primer located in repetitive region	Reverse primer in MLT1E1-int repeat region; some mismatches; missing data for NLAR	RevRepeat	RevRepeat	RevRepeat	RevRepeat	RevRepeat InsertRev	RevRepeat	RevRepeat	RevRepeat	RevRepeat	RevRepeat	RevRepeat	RevRepeat	RevRepeat	RevRepeat	RevRepeat	RevRepeat	RevRepeat Incomplete
D10S1652	Primer located in repetitive region	Reverse primer in L2a repeat region	RevRepeat	RevRepeat	RevRepeat	RevRepeat	RevRepeat	RevRepeat	RevRepeat	RevRepeat	RevRepeat	RevRepeat	RevRepeat	RevRepeat	RevRepeat	RevRepeat	RevRepeat	RevRepeat	RevRepeat
D10S192	Primer located in repetitive region	Reverse primer in MER30 repeat region; forward primer has some mismatches; huge insertion for NLEU before reverse primer	RevRepeat	RevRepeat	RevRepeat	RevRepeat	RevRepeat	RevRepeat Long	RevRepeat	RevRepeat	RevRepeat	RevRepeat	RevRepeat	RevRepeat	RevRepeat	RevRepeat	RevRepeat	RevRepeat	RevRepeat
D11S925	Long product for at least one species	Huge insertions between primers and target repeat for MLEU, CATY, MMUL, MFAS, MNEM and NLEU; additional STR repeat for some species; weird and very long repeats for RROX and RBIE, last 2bp of one possible reverse primer in MIRc repeat region	-	-	-	-	-	Long	Long	Long	Long	-	Long	Long	-	-	Long	Long	-
D11S1349	Primer located in repetitive region	Reverse primer in MLT2B1 repeat region; two identical hits for Pabe on chr4 and chr11; some mismatches; for one pair of primers the forward primer has many mismatches with MLEU	RevRepeat	RevRepeat	RevRepeat	RevRepeat	RevRepeat MultiBind	RevRepeat	RevRepeat	RevRepeat	RevRepeat	RevRepeat	RevRepeat	RevRepeat MisFwd	RevRepeat	RevRepeat	RevRepeat	RevRepeat	RevRepeat
D11S2002	Primer located in repetitive region	Reverse primer in FLAM_C repeat region, first repeat element in forward primer; for one pair of primers tested the last part of reverse primer does not match any species, another primer pair is the same as in D11S925 (both taken from Roeder et al 2009)	RevRepeat MisRev	RevRepeat MisRev	RevRepeat MisRev	RevRepeat MisRev	RevRepeat MisRev	RevRepeat MisRev	RevRepeat MisRev	RevRepeat MisRev	RevRepeat MisRev	RevRepeat MisRev	RevRepeat MisRev	RevRepeat MisRev	RevRepeat MisRev	RevRepeat MisRev	RevRepeat MisRev	RevRepeat MisRev	RevRepeat MisRev
D12S66	Same as other locus	Same as D11S2002c (taken from Roeder et al. 2009)	Double	Double	Double	Double	Double	Double	Double	Double	Double	Double	Double	Double	Double	Double	Double	Double	Double
D13S159	No conserved binding sites	No data for NLAR; Duplication/insertion within target region for PABE, some mismatches, for one pair of primers tested reverse primer binds twice in PABE	-	-	DelFwd	-	Insert MisRev MultiBind	MisRev	-	-	-	-	-	MisFwd	-	-	Insert MisRev	Insert MisRev	NoData
D13S321	Primer located in repetitive region	Forward primer in ORSL repeat region, reverse primer in AluJr repeat region, missing data for CSAB, PPAN and PTRO	Repeat	Repeat Incomplete	Repeat Incomplete	Repeat	Repeat	Repeat	Repeat	Repeat	Repeat	Repeat	Repeat	Repeat	Repeat Incomplete	Repeat	Repeat	Repeat	Repeat
D13S765	Primer located in repetitive region	Both primers in L1MC4 repeat, some mismatches, for one pair of primers tested: reverse primer has a 4bp deletion for CANG	Repeat	Repeat	Repeat	Repeat	Repeat	Repeat	Repeat	Repeat	Repeat	Repeat	Repeat	Repeat	Repeat	Repeat	Repeat	Repeat	Repeat
D13S167	Primer located in repetitive region	Both primers in L1MD2 repeat region	Repeat	Repeat	Repeat	Repeat	Repeat	Repeat	Repeat	Repeat	Repeat	Repeat	Repeat	Repeat	Repeat	Repeat	Repeat	Repeat	Repeat
D13S317	No conserved binding sites	1 mismatch with macaques, PANU and CATY in forward primer, insertion in target region for CSAB and MLEU	-	MisRev	MisRev	MisRev	MisRev	MisRev	MisFwd	MisFwd	MisFwd	MisFwd	MisFwd MisRev	Insert MisRev	Insert MisRev	MisRev	MisRev	MisRev	Incomplete
D13S318	Long product for at least one species	NLAR sequence starts after target region, NLEU very poor sequence, insertion for PTRO and PPAN plus another insertion for PPAN in target region.	-	Insert	Insert	MisFwd MisRev	-	Incomplete	MisRev	MisRev	MisRev	MisRev	MisRev	-	MisFwd MisRev	MisRev	-	-	Incomplete
D13S788	Primer located in repetitive region	Reverse primer in MLT2B1 repeat region	RevRepeat	RevRepeat	RevRepeat	RevRepeat	RevRepeat	RevRepeat	RevRepeat	RevRepeat	RevRepeat	RevRepeat	RevRepeat	RevRepeat	RevRepeat	RevRepeat	RevRepeat	RevRepeat	RevRepeat
D13S797	Primer located in repetitive region	Forward primer partially in and reverse primer fully in MLT2B3 repeat region	Repeat	Repeat	Repeat	Repeat	Repeat	Repeat	Repeat	Repeat	Repeat	Repeat	Repeat	Repeat	Repeat	Repeat	Repeat	Repeat	Repeat
D13S799	No conserved binding sites	Large insertion in target region for NLAR, 1bp insertion in forward primer for RBIE, 1bp deletion for all species in reverse primer	DelRev	DelRev	DelRev	DelRev	DelRev	DelRev	DelRev	DelRev	DelRev	DelRev	DelRev	DelRev	DelRev	DelRev	DelRev	DelRev InsertFwd	Insert DelRev
D13S894	Lack of reference sequences	No sequences for RROX, RBIE, NLAR, CANG, NLEU	-	-	-	-	-	NoData	-	-	-	-	-	-	-	NoData	NoData	NoData	NoData
D13S921	Primer located in repetitive region	Forward primer in FRAM repeat region, reverse primer in L1M2 repeat region	Repeat	Repeat	Repeat	Repeat	Repeat	Repeat	Repeat	Repeat	Repeat	Repeat	Repeat	Repeat	Repeat	Repeat	Repeat	Repeat	Repeat
D14S306	Long product for at least one species	Forward primer contains 2 repeat units; 4bp deletion for NLEU in reverse primer; large insertion for CATY	FwdRepeat	FwdRepeat	FwdRepeat	FwdRepeat	FwdRepeat	FwdRepeat DelRev	FwdRepeat	FwdRepeat	FwdRepeat	FwdRepeat	FwdRepeat Insert	FwdRepeat	FwdRepeat	FwdRepeat	FwdRepeat	FwdRepeat	FwdRepeat
D14S67	Primer located in repetitive region	Both primers in MLT2D repeat regions	Repeat	Repeat	Repeat	Repeat	Repeat	Repeat	Repeat	Repeat	Repeat	Repeat	Repeat	Repeat	Repeat	Repeat	Repeat	Repeat	Repeat
D14S72	Primers bind multiple time in the genome for at least one species	Binds to a second site too (chr14:20930502-20931834) which has an almost identical sequnce	MultiBind	-	-	-	-	-	-	-	-	-	Long	-	-	-	-	-	Incomplete
D14S581	No conserved binding sites	Forward primer has many mismatches, insertion in target region for CANG, reverse primer is far from repeat region and has mismatches with CATY and PABE	MisFwd	MisFwd	MisFwd	MisFwd	MisFwd MisRev	MisFwd	MisFwd	MisFwd	MisFwd	MisFwd	MisFwd MisRev	MisFwd	MisFwd	MisFwd Insert	MisFwd	MisFwd	MisFwd
D15S823	Primer located in repetitive region	Reverse primer in MSTB1 repeat region; very long fragments for some species . For second primer pair tested, no amplification with UCSC in silico PCR or PrimerBlast	RevRepeat	RevRepeat	RevRepeat	RevRepeat	RevRepeat	RevRepeat	RevRepeat Long	RevRepeat Long	RevRepeat Long	RevRepeat	RevRepeat Long	RevRepeat	RevRepeat	RevRepeat	RevRepeat	RevRepeat	RevRepeat
D15S108	Primer located in repetitive region	Reverse primer in MSTC repeat region	RevRepeat	RevRepeat	RevRepeat	RevRepeat	RevRepeat	RevRepeat	RevRepeat	RevRepeat	RevRepeat	RevRepeat	RevRepeat	RevRepeat	RevRepeat	RevRepeat	RevRepeat	RevRepeat	RevRepeat
D15S165	Primer located in repetitive region	Reverse primer partially in MIRb repeat region. Second sequence (chr15_KI270905v1_alt:3253663-3254868) for PTRO	RevRepeat	RevRepeat MultiBind	RevRepeat	RevRepeat	RevRepeat	RevRepeat	RevRepeat	RevRepeat	RevRepeat	RevRepeat	RevRepeat	RevRepeat	RevRepeat	RevRepeat	RevRepeat	RevRepeat	RevRepeat
D15S537	Primer located in repetitive region	Both primers in AluJr repeat region	Repeat	Repeat	Repeat	Repeat	Repeat	Repeat	Repeat	Repeat	Repeat	Repeat	Repeat	Repeat	Repeat	Repeat	Repeat	Repeat	Repeat
D15S644	Primer located in repetitive region	Reverse primer in L1ME4a repeat region	RevRepeat	RevRepeat	RevRepeat	RevRepeat	RevRepeat	RevRepeat	RevRepeat	RevRepeat	RevRepeat	RevRepeat	RevRepeat	RevRepeat	RevRepeat	RevRepeat	RevRepeat	RevRepeat	RevRepeat
D15S971	Primer located in repetitive region	Reverse primer in AluSx1 repeat region
D15S1012	Primer located in repetitive region	Forward primer in AluSp repeat region, reverse primer in AluJb repeat region	Repeat	Repeat	Repeat	Repeat	Repeat	Repeat	Repeat	Repeat	Repeat	Repeat	Repeat	Repeat	Repeat	Repeat	Repeat	Repeat	Repeat
D15S1016	Primer located in repetitive region	Reverse primer in MLT2B1 repeat region	RevRepeat	RevRepeat	RevRepeat	RevRepeat	RevRepeat	RevRepeat	RevRepeat	RevRepeat	RevRepeat	RevRepeat	RevRepeat	RevRepeat	RevRepeat	RevRepeat	RevRepeat	RevRepeat	RevRepeat
D15S1082	Not polymorphic	Does not seem to be polymorphic, some mismatches	NotPoly	NotPoly	NotPoly	NotPoly MisRev	NotPoly	NotPoly	NotPoly MisFwd MisRev	NotPoly MisFwd MisRev	NotPoly MisFwd MisRev	NotPoly MisFwd MisRev	NotPoly MisFwd MisRev	NotPoly MisFwd MisRev	NotPoly MisFwd MisRev	NotPoly MisFwd MisRev	NotPoly MisFwd MisRev	NotPoly MisFwd MisRev	NotPoly MisFwd MisRev
D15S1477	No in silico amplification in any genome	No sequence found	NoData	NoData	NoData	NoData	NoData	NoData	NoData	NoData	NoData	NoData	NoData	NoData	NoData	NoData	NoData	NoData	NoData
D16S402	Primer located in repetitive region	Reverse primer in MER112 repeat region; two hits for MNEM; additional CT repeat for APE species	RevRepeat	RevRepeat	RevRepeat	RevRepeat	RevRepeat	RevRepeat	RevRepeat	RevRepeat	RevRepeat MultiBind	RevRepeat	RevRepeat	RevRepeat	RevRepeat	RevRepeat	RevRepeat	RevRepeat	RevRepeat
D16S420	Primer located in repetitive region	Both primers in MER21A repeat regions, for one set of primers tested: missing data for MLEU; forward primer interrupted for PABE; some mismatches	Repeat	Repeat	Repeat	Repeat	Repeat	Repeat	Repeat	Repeat	Repeat	Repeat	Repeat	NoData	Repeat	Repeat	Repeat	Repeat	Repeat
D16S404	Primer located in repetitive region	Reverse primer in FAM repeat region	RevRepeat	RevRepeat	RevRepeat	RevRepeat	RevRepeat	RevRepeat	RevRepeat	RevRepeat	RevRepeat	RevRepeat	RevRepeat	RevRepeat	RevRepeat	RevRepeat	RevRepeat	RevRepeat	RevRepeat
D16S415	Primer located in repetitive region	Reverse primer in Tigger17a repeat region	RevRepeat	RevRepeat	RevRepeat	RevRepeat	RevRepeat	RevRepeat	RevRepeat	RevRepeat	RevRepeat	RevRepeat	RevRepeat	RevRepeat	RevRepeat	RevRepeat	RevRepeat	RevRepeat	RevRepeat
D16S515	Primer located in repetitive region	Both primers in MLT2D repeat regions	Repeat	Repeat	Repeat	Repeat	Repeat	Repeat	Repeat	Repeat	Repeat	Repeat	Repeat	Repeat	Repeat	Repeat	Repeat	Repeat	Repeat
D16S540	Primer located in repetitive region	Forward primer in MLT1F1 repeat region	FwdRepeat	FwdRepeat	FwdRepeat	FwdRepeat	FwdRepeat	FwdRepeat	FwdRepeat	FwdRepeat	FwdRepeat	FwdRepeat	FwdRepeat	FwdRepeat	FwdRepeat	FwdRepeat	FwdRepeat	FwdRepeat	FwdRepeat
D16S750	Primer located in repetitive region	Forward primer partially in L2b repeat region	FwdRepeat	FwdRepeat	FwdRepeat	FwdRepeat	FwdRepeat	FwdRepeat	FwdRepeat	FwdRepeat	FwdRepeat	FwdRepeat	FwdRepeat	FwdRepeat	FwdRepeat	FwdRepeat	FwdRepeat	FwdRepeat	FwdRepeat
D16S3077	Primer located in repetitive region	Reverse primer in AluJb repeat region	RevRepeat	RevRepeat	RevRepeat	RevRepeat	RevRepeat	RevRepeat	RevRepeat	RevRepeat	RevRepeat	RevRepeat	RevRepeat	RevRepeat	RevRepeat	RevRepeat	RevRepeat	RevRepeat	RevRepeat
D17S804	Primer located in repetitive region	Reverse primer in L1MC4 repeat region; some mismatches	RevRepeat	RevRepeat	RevRepeat	RevRepeat	RevRepeat	RevRepeat	RevRepeat	RevRepeat	RevRepeat	RevRepeat	RevRepeat	RevRepeat	RevRepeat	RevRepeat	RevRepeat	RevRepeat	RevRepeat
D17S1290	Primer located in repetitive region	Forward primer in AluJr repeat region; missing data for reverse primer for MLEU; some mismatches	FwdRepeat	FwdRepeat	FwdRepeat	FwdRepeat	FwdRepeat	FwdRepeat	FwdRepeat	FwdRepeat	FwdRepeat	FwdRepeat	FwdRepeat	FwdRepeat Incomplete	FwdRepeat	FwdRepeat	FwdRepeat	FwdRepeat	FwdRepeat
D17S190	Long product for at least one species	Very large insertions in target region for CATY, NLEU and large insertions in target region for MMUL, MFAS and PABE. Some mismathces	-	MisFwd	MisFwd	MisFwd	MisFwd Insert	MisFwd Insert	MisFwd Insert	MisFwd Insert	MisFwd	MisFwd	MisFwd Insert	MisFwd	MisFwd	MisFwd	MisFwd	MisFwd	MisFwd
D17S800	Primers bind multiple time in the genome for at least one species	Second sequence (chr17_JH159146v1_alt:48877-50114) which is almost identical, one of reverse primers partially in L2c repeat region.	MultiBind	-	-	-	-	-	-	-	-	-	-	-	-	-	-	-	-
D17S831	Primer located in repetitive region	Reverse primer in MLT2B2 repeat region	RevRepeat	RevRepeat	RevRepeat	RevRepeat	RevRepeat	RevRepeat	RevRepeat	RevRepeat	RevRepeat	RevRepeat	RevRepeat	RevRepeat	RevRepeat	RevRepeat	RevRepeat	RevRepeat	RevRepeat
D17S938	Primer located in repetitive region	Both primers in LTR91A repeat region. Second sequence for GGOR, no sequence for NLAR	Repeat	Repeat	Repeat	Repeat MultiBind	Repeat	Repeat	Repeat	Repeat	Repeat	Repeat	Repeat	Repeat	Repeat	Repeat	Repeat	Repeat	NoData
D17S943	Same as other locus	Same as D17S1290	Double	Double	Double	Double	Double	Double	Double	Double	Double	Double	Double	Double	Double	Double	Double	Double	Double
D17S1300	Same as other locus	Reverse complement of D17S1303, Reverse primer in L2d2 repeat region	Double RevRepeat	Double RevRepeat	Double RevRepeat	Double RevRepeat	Double RevRepeat	Double RevRepeat	Double RevRepeat	Double RevRepeat	Double RevRepeat	Double RevRepeat	Double RevRepeat	Double RevRepeat	Double RevRepeat	Double RevRepeat	Double RevRepeat	Double RevRepeat	Double RevRepeat
D17S1303	Same as other locus	Reverse complement of D17S1300	Double FwdRepeat	Double FwdRepeat	Double FwdRepeat	Double FwdRepeat	Double FwdRepeat	Double FwdRepeat	Double FwdRepeat	Double FwdRepeat	Double FwdRepeat	Double FwdRepeat	Double FwdRepeat	Double FwdRepeat	Double FwdRepeat	Double FwdRepeat	Double FwdRepeat	Double FwdRepeat	Double FwdRepeat
D17S1437	No microsatellite present	No simple repeat, strange alignment	NoSTR	NoSTR	NoSTR	NoSTR	NoSTR	NoSTR	NoSTR	NoSTR	NoSTR	NoSTR	NoSTR	NoSTR	NoSTR	NoSTR	NoSTR	NoSTR	NoSTR
D17S1852	Primer located in repetitive region	Forward primer in L1ME4b repeat region	FwdRepeat	FwdRepeat	FwdRepeat	FwdRepeat	FwdRepeat	FwdRepeat	FwdRepeat	FwdRepeat	FwdRepeat	FwdRepeat	FwdRepeat	FwdRepeat	FwdRepeat	FwdRepeat	FwdRepeat	FwdRepeat	FwdRepeat
D18S72	Primer located in repetitive region	Both primers in MER103C repeat region, insertion in reverse primer for CANG	Repeat	Repeat	Repeat	Repeat	Repeat	Repeat	Repeat	Repeat	Repeat	Repeat	Repeat	Repeat	Repeat	Repeat InsertRev	Repeat	Repeat	Repeat
D18S536	Primer located in repetitive region	Forward primer partially in and reverse primer fully in MLT2B1 repeat regions	Repeat	Repeat	Repeat	Repeat	Repeat	Repeat	Repeat	Repeat	Repeat	Repeat	Repeat	Repeat	Repeat	Repeat	Repeat	Repeat	Repeat
D18S537	Primer located in repetitive region	Both primers in MLT2B1 repeat regions	Repeat	Repeat	Repeat	Repeat	Repeat	Repeat	Repeat	Repeat	Repeat	Repeat	Repeat	Repeat	Repeat	Repeat	Repeat	Repeat	Repeat
D18S1091	Primer located in repetitive region	Whole sequence, apart from a few bps, are repeats (AluSx1, L1MC, L1MC, PABL_B-int, MER101-int, MADE1, MER101-int)	Repeat	Repeat	Repeat	Repeat	Repeat	Repeat	Repeat	Repeat	Repeat	Repeat	Repeat	Repeat	Repeat	Repeat	Repeat	Repeat	Repeat
D18S1140	Primer located in repetitive region	Forward primer in L2c repeat region	FwdRepeat	FwdRepeat	FwdRepeat	FwdRepeat	FwdRepeat	FwdRepeat	FwdRepeat	FwdRepeat	FwdRepeat	FwdRepeat	FwdRepeat	FwdRepeat	FwdRepeat	FwdRepeat	FwdRepeat	FwdRepeat	FwdRepeat
D18S1155	No conserved binding sites	NLAR sequence starts afer target region, RBIE and RROX have a 5bp deletion from the front of the forward primer	-	-	-	MisFwd	MisFwd	MisRev	-	-	-	-	-	-	-	-	DelFwd MisFwd	DelFwd MisFwd	Incomplete
D18S1371	Primer located in repetitive region	Reverse primer in L1MC4 repeat region, no sequence for NLAR	RevRepeat	RevRepeat	RevRepeat	RevRepeat	RevRepeat	RevRepeat	RevRepeat	RevRepeat	RevRepeat	RevRepeat	RevRepeat	RevRepeat	RevRepeat	RevRepeat	RevRepeat	RevRepeat	NoData
D18S42	No conserved binding sites	STR motif not consistent for all species, reverse primer binds far away from STR region	-	MisRev	MisRev	MisRev	MisRev	MisRev	MisRev	MisRev	MisRev	MisRev	MisRev	MisRev	MisRev	MisRev MisFwd	MisRev	MisRev	MisRev
D18S453	Lack of reference sequences	Poor or incomplete sequences for CANG, RROX, RBIE (all end before the forward primer). No sequence for NLAR.	-	-	-	-	-	-	-	-	-	-	-	-	-	Incomplete	Incomplete	Incomplete	NoData
D18S849	Primer located in repetitive region	Reverse primer half in AluSz repeat region, poor sequence for NLEU	RevRepeat	RevRepeat	RevRepeat	RevRepeat	RevRepeat	RevRepeat Incomplete	RevRepeat	RevRepeat	RevRepeat	RevRepeat	RevRepeat	RevRepeat	RevRepeat	RevRepeat	RevRepeat	RevRepeat	RevRepeat
D18S851	No conserved binding sites	Two STR motifs in target region, 2 mismatches for all non-ape species in forward primer, some mismatches in reverse primer	-	-	-	-	-	-	MisFwd	MisFwd	MisFwd	MisFwd	MisFwd	MisFwd	MisFwd	MisFwd	MisFwd	MisFwd	MisFwd
D18S869	No conserved binding sites	No sequence for RBIE (only target region matched) and short sequence for RROX starts after target region.	-	MisRev	MisRev	-	-	MisFwd MisRev	-	-	-	-	-	-	-	-	Incomplete	Incomplete	-
D18S880	Not polymorphic	Not polymorphic	NotPoly	NotPoly	NotPoly	NotPoly	NotPoly	NotPoly	NotPoly	NotPoly	NotPoly	NotPoly	NotPoly	NotPoly	NotPoly	NotPoly	NotPoly	NotPoly	NotPoly
D19S245	Primer located in repetitive region	Forward primer in L1MC2 repeat region, reverse primer in L1MC5 repeat region	Repeat	Repeat	Repeat	Repeat	Repeat	Repeat	Repeat	Repeat	Repeat	Repeat	Repeat	Repeat	Repeat	Repeat	Repeat	Repeat	Repeat
D19S210	No conserved binding sites	Reverse primer in target repeat region, large insertion for PTRO inbetween primers, mismatches in forward primer to PPAN, deletion in forward primer for PANU and CSAB	RevRepeat	RevRepeat MisFwd	RevRepeat Insert	RevRepeat	RevRepeat	RevRepeat	RevRepeat	RevRepeat	RevRepeat	RevRepeat DelFwd	RevRepeat	RevRepeat	RevRepeat DelFwd	RevRepeat	RevRepeat	RevRepeat	RevRepeat
D19S228	Primer located in repetitive region	2 sets of primers. Both forward primers in L1MC5a repeat region	FwdRepeat	FwdRepeat	FwdRepeat	FwdRepeat	FwdRepeat	FwdRepeat	FwdRepeat	FwdRepeat	FwdRepeat	FwdRepeat	FwdRepeat	FwdRepeat	FwdRepeat	FwdRepeat	FwdRepeat	FwdRepeat	FwdRepeat
D19S255	Primer located in repetitive region	Both primers in MLT2B4 repeat regions	Repeat	Repeat	Repeat	Repeat	Repeat	Repeat	Repeat	Repeat	Repeat	Repeat	Repeat	Repeat	Repeat	Repeat	Repeat	Repeat	Repeat
D19S385	Primers bind multiple time in the genome for at least one species	Insertion in reverse primer for CANG, very similar sequence on chr19 not far from the primer location, the reverse primer seems to bind there too	-	-	-	MisRev	MisFwd	MisRev	MisRev	MisRev	MisRev	MisRev	MisRev	MisRev	MisFwd	MultiBind MisFwd MisRev	MisFwd	MisFwd	MisFwd MisRev
D19S431	Long product for at least one species	Forward primer with some mismatches, Reverse primer has an extra G in it and the first base is in the simple repeat. Lots of insertions in the repeat region	DelRev	DelRev	DelRev	MisFwd DelRev	DelRev	MisFwd DelRev	Insert DelRev	Insert DelRev	Insert MisFwd DelRev	Long DelRev	Insert MisFwd DelRev	Insert DelRev	Insert DelRev	DelRev	DelRev	DelRev	DelRev
D19S559	Primer located in repetitive region	Forward primer in AluJb repeat region, reverse primer in L2 repeat region	Repeat	Repeat	Repeat	Repeat	Repeat	Repeat	Repeat	Repeat	Repeat	Repeat	Repeat	Repeat	Repeat	Repeat	Repeat	Repeat	Repeat
D19S582	Primer located in repetitive region	Both primers in L1MCa repeat regions	Repeat	Repeat	Repeat	Repeat	Repeat	Repeat	Repeat	Repeat	Repeat	Repeat	Repeat	Repeat	Repeat	Repeat	Repeat	Repeat	Repeat
D19S586	Primer located in repetitive region	Forward primer partially in FRAM repeat region	FwdRepeat	FwdRepeat	FwdRepeat	FwdRepeat	FwdRepeat	FwdRepeat	FwdRepeat	FwdRepeat	FwdRepeat	FwdRepeat	FwdRepeat	FwdRepeat	FwdRepeat	FwdRepeat	FwdRepeat	FwdRepeat	FwdRepeat
D19S714	Primer located in repetitive region	Forward primer in MLT2B2 repeat region	FwdRepeat	FwdRepeat	FwdRepeat	FwdRepeat	FwdRepeat	FwdRepeat	FwdRepeat	FwdRepeat	FwdRepeat	FwdRepeat	FwdRepeat	FwdRepeat	FwdRepeat	FwdRepeat	FwdRepeat	FwdRepeat	FwdRepeat
D19S924	Primer located in repetitive region	Forward primer is AluJB repeat region, reverse primer partially in STR region and partially in AluSx repeat region	Repeat	Repeat	Repeat	Repeat	Repeat	Repeat	Repeat	Repeat	Repeat	Repeat	Repeat	Repeat	Repeat	Repeat	Repeat	Repeat	Repeat
D19S928	No conserved binding sites	2 mismatches with most species for forward primer, Mismatches in reverse primer for NLEU	-	MisFwd	MisFwd	MisFwd	MisFwd	MisFwd MisRev	MisFwd	MisFwd	MisFwd	MisFwd	MisFwd	MisFwd	MisFwd	MisFwd	MisFwd	MisFwd	MisFwd
D19S1034	Primer located in repetitive region	Forward primer in AluJr repeat region, reverse primer in L2c repeat region	Repeat	Repeat	Repeat	Repeat	Repeat	Repeat	Repeat	Repeat	Repeat	Repeat	Repeat	Repeat	Repeat	Repeat	Repeat	Repeat	Repeat
D20S206	Primer located in repetitive region	reverse primer partially in repeat region; NLAR half sequence	RevRepeat	RevRepeat	RevRepeat	RevRepeat	RevRepeat	RevRepeat	RevRepeat	RevRepeat	RevRepeat	RevRepeat	RevRepeat	RevRepeat	RevRepeat	RevRepeat	RevRepeat	RevRepeat	Incomplete
D20S484	Primer located in repetitive region	Reverse primer partially inAluSx1 repeat region	RevRepeat	RevRepeat	RevRepeat	RevRepeat	RevRepeat	RevRepeat	RevRepeat	RevRepeat	RevRepeat	RevRepeat	RevRepeat	RevRepeat	RevRepeat	RevRepeat	RevRepeat	RevRepeat	RevRepeat
D20S117	Long product for at least one species	2 sets of primers for this site. The first forward primer (CAAGGGTTTGAGGAACAAGAGAAG) binds after the repeat region. Short sequence for NLAR and massive insertion in target region for MLEU. Not that polymorphic	-	-	-	-	-	-	-	-	-	-	-	Insert	-	-	-	-	Incomplete
D20S171	Primer located in repetitive region	Both primers in MIR repeat regions. Insertions for RROX, RBIE and MLEU in repeat region	Repeat	Repeat	Repeat	Repeat	Repeat	Repeat	Repeat	Repeat	Repeat	Repeat	Repeat	Repeat Insert	Repeat	Repeat	Repeat Insert	Repeat Insert	Repeat
D20S608	Not polymorphic	Binds to chr 22 in HSAP. Not polymorphic for all non-ape species and NLEU. Very large insert in target region for MMUL and MFAS	WrongBind	-	-	-	-	NotPoly	NotPoly	NotPoly Insert	NotPoly Insert	NotPoly	NotPoly	NotPoly	NotPoly	NotPoly	NotPoly	NotPoly	NotPoly
D20S476	Does not bind to correct chromosome	When using BLAT or BLAST the primers bind on chr10.	WrongBind	-	-	-	-	-	-	-	-	-	-	-	-	-	-	-	-
D20S861	No conserved binding sites	A couple of mismatches in forward primer, a deletion in the reverse primer for some non-ape species. Better options available on chr 20	betterOpt	betterOpt	betterOpt	betterOpt	betterOpt MisRev	betterOpt	betterOpt MisFwd DelRev	betterOpt MisFwd DelRev	betterOpt MisFwd DelRev	betterOpt MisFwd DelRev	betterOpt MisFwd DelRev	betterOpt MisFwd DelRev	betterOpt MisFwd DelRev	betterOpt MisFwd DelRev	betterOpt MisFwd DelRev	betterOpt MisFwd DelRev	betterOpt MisFwd DelRev
D20S871	Primer located in repetitive region	Forward primer in AluSz6 repeat region, reverse primer in MER5B repeat region	Repeat	Repeat	Repeat	Repeat	Repeat	Repeat	Repeat	Repeat	Repeat	Repeat	Repeat	Repeat	Repeat	Repeat	Repeat	Repeat	Repeat
D21S1246	Primer located in repetitive region	Forward primer in AGAT simple repeat, reverse primer in THE1D repeat region	Repeat	Repeat	Repeat	Repeat	Repeat	Repeat	Repeat	Repeat	Repeat	Repeat	Repeat	Repeat	Repeat	Repeat	Repeat	Repeat	Repeat
D21S1259	No conserved binding sites	Both primer pairs have some mismatches in the forward and reverse, one forward primer binds far from the repeat region.	-	MisFwd	-	-	-	-	MisFwd MisRev	MisFwd MisRev	MisFwd MisRev	MisFwd MisRev	MisFwd MisRev	MisFwd MisRev	MisFwd MisRev	MisFwd MisRev	MisFwd MisRev	MisFwd MisRev	MisFwd MisRev
D21S1276	Primers bind multiple time in the genome for at least one species	No simple repeat on chr21. Forward primer binds on chr 9 (x2), 14 and 22, reverse on chr 14 (x3) and 22	WrongBind MultiBind	-	-	-	-	-	-	-	-	-	-	-	-	-	-	-	-
D21S1437	Primer located in repetitive region	Forward primer in L1PA12 repeat region, reverse primer in L1MB5 repeat region	Repeat	Repeat	Repeat	Repeat	Repeat	Repeat	Repeat	Repeat	Repeat	Repeat	Repeat	Repeat	Repeat	Repeat	Repeat	Repeat	Repeat
D21S1442	Primer located in repetitive region	Forward primer in MER61B repeat region, reverse primer in MLT2B4	Repeat	Repeat	Repeat	Repeat	Repeat	Repeat	Repeat	Repeat	Repeat	Repeat	Repeat	Repeat	Repeat	Repeat	Repeat	Repeat	Repeat
D21S1446	Primer located in repetitive region	Both primers in Tigger3b repeat region, almost the whole sequence in different repeat regions	Repeat	Repeat	Repeat	Repeat	Repeat	Repeat	Repeat	Repeat	Repeat	Repeat	Repeat	Repeat	Repeat	Repeat	Repeat	Repeat	Repeat
D21S1094	No conserved binding sites	Mismatches with PABE and NLEU in forward primer, large insertion for CSAB after STR but before reverse primer. Reverse primer has mismatches with 8 species	-	-	-	-	MisFwd	MisFwd	MisFwd MisRev	MisFwd MisRev	MisRev	MisFwd MisRev	MisRev	MisRev	MisRev Insert	MisRev	MisFwd MisRev	MisRev	MisFwd MisRev
D21S2053	Primer located in repetitive region	Forward primer in MLTA1 repeat region	FwdRepeat	FwdRepeat	FwdRepeat	FwdRepeat	FwdRepeat	FwdRepeat	FwdRepeat	FwdRepeat	FwdRepeat	FwdRepeat	FwdRepeat	FwdRepeat	FwdRepeat	FwdRepeat	FwdRepeat	FwdRepeat	FwdRepeat
D21S2054	Primer located in repetitive region	Reverse primer completely in MADE1 repeat region, forward primer partially in L2a repeat region. Missing data for NLAR. Extra C in reverse primer compared to all species	Repeat	Repeat	Repeat	Repeat	Repeat	Repeat	Repeat	Repeat	Repeat	Repeat	Repeat	Repeat	Repeat	Repeat	Repeat	Repeat	Incomplete
D22S1171	Primer located in repetitive region	Both primers in MLT1C repeat regions	Repeat	Repeat	Repeat	Repeat	Repeat	Repeat	Repeat	Repeat	Repeat	Repeat	Repeat	Repeat	Repeat	Repeat	Repeat	Repeat	Repeat
D22S274	Primer located in repetitive region	Both primers in AluJb repeat regions	Repeat	Repeat	Repeat	Repeat	Repeat	Repeat	Repeat	Repeat	Repeat	Repeat	Repeat	Repeat	Repeat	Repeat	Repeat	Repeat	Repeat
D22S280	Primer located in repetitive region	Forward primer in Charlie8 repeat region, reverse partially in target region	Repeat	Repeat	Repeat	Repeat	Repeat	Repeat	Repeat	Repeat	Repeat	Repeat	Repeat	Repeat	Repeat	Repeat	Repeat	Repeat	Repeat
D22S310	Primer located in repetitive region	Forward primer in MIR3 repeat region, reverse primer in MIRb. 2 STR motifs in target region	Repeat	Repeat	Repeat	Repeat	Repeat	Repeat	Repeat	Repeat	Repeat	Repeat	Repeat	Repeat	Repeat	Repeat	Repeat	Repeat	Repeat
D22S567	No microsatellite present	No STR motif	NoSTR	NoSTR	NoSTR	NoSTR	NoSTR	NoSTR	NoSTR	NoSTR	NoSTR	NoSTR	NoSTR	NoSTR	NoSTR	NoSTR	NoSTR	NoSTR	NoSTR
D22S684	Primer located in repetitive region	Forward primer partially in MLT2B1 repeat region	FwdRepeat	FwdRepeat	FwdRepeat	FwdRepeat	FwdRepeat	FwdRepeat	FwdRepeat	FwdRepeat	FwdRepeat	FwdRepeat	FwdRepeat	FwdRepeat	FwdRepeat	FwdRepeat	FwdRepeat	FwdRepeat	FwdRepeat
D22S685	Long product for at least one species	Sequence for CANG starts after target region. Long products for macaques	MisFwd MisRev	MisFwd MisRev	MisFwd MisRev	MisFwd MisRev	MisFwd MisRev	MisFwd MisRev	Long MisFwd MisRev	Long MisFwd MisRev	Long MisFwd MisRev	MisFwd MisRev	MisFwd MisRev	MisFwd MisRev	MisFwd MisRev	Incomplete	MisFwd MisRev	MisFwd MisRev	MisFwd MisRev
D22S631	No microsatellite present	No STR motif	NoSTR	NoSTR	NoSTR	NoSTR	NoSTR	NoSTR	NoSTR	NoSTR	NoSTR	NoSTR	NoSTR	NoSTR	NoSTR	NoSTR	NoSTR	NoSTR	NoSTR
D22S1266	No microsatellite present	No STR motif	NoSTR	NoSTR	NoSTR	NoSTR	NoSTR	NoSTR	NoSTR	NoSTR	NoSTR	NoSTR	NoSTR	NoSTR	NoSTR	NoSTR	NoSTR	NoSTR	NoSTR
D22S1104	No microsatellite present	Doesn't look like a microsatellite, definitely not polymorphic if it is	NotPoly	NotPoly	NotPoly	NotPoly	NotPoly	NotPoly	NotPoly	NotPoly	NotPoly	NotPoly	NotPoly	NotPoly	NotPoly	NotPoly	NotPoly	NotPoly	NotPoly
DXS156	Primer located in repetitive region	Both primers in L1PB repeat regions	Repeat	Repeat	Repeat	Repeat	Repeat	Repeat	Repeat	Repeat	Repeat	Repeat	Repeat	Repeat	Repeat	Repeat	Repeat	Repeat	Repeat
DXS981	Primer located in repetitive region	Both primers in L1MDa repeat regions	Repeat	Repeat	Repeat	Repeat	Repeat	Repeat	Repeat	Repeat	Repeat	Repeat	Repeat	Repeat	Repeat	Repeat	Repeat	Repeat	Repeat
DXS6799	Primer located in repetitive region	Both primers in L1M4 repeat regions	Repeat	Repeat	Repeat	Repeat	Repeat	Repeat	Repeat	Repeat	Repeat	Repeat	Repeat	Repeat	Repeat	Repeat	Repeat	Repeat	Repeat
DXS6810	Primer located in repetitive region	Reverse primer in Kanga2_a repeat region; PANU sequence stops before target region	RevRepeat	RevRepeat	RevRepeat	RevRepeat	RevRepeat	RevRepeat	RevRepeat	RevRepeat	RevRepeat	Incomplete	RevRepeat	RevRepeat	RevRepeat	RevRepeat	RevRepeat	RevRepeat	RevRepeat
DYS19	Does not bind to correct chromosome	Did not bind to Y chromosome in any of the species, likely targeting X-chr in RROX	WrongBind	WrongBind	WrongBind	WrongBind	WrongBind	WrongBind	WrongBind	WrongBind	WrongBind	WrongBind	WrongBind	WrongBind	WrongBind	WrongBind	WrongBind	WrongBind	WrongBind
DYS470	Primer located in repetitive region	Both primers in L1PREC2 repeat regions	Repeat	Repeat	Repeat	Repeat	Repeat	Repeat	Repeat	Repeat	Repeat	Repeat	Repeat	Repeat	Repeat	Repeat	Repeat	Repeat	Repeat
DYS472	Primer located in repetitive region	Forward primer in AluSc repeat region, reverse primer in AluSz repeat region	Repeat	Repeat	Repeat	Repeat	Repeat	Repeat	Repeat	Repeat	Repeat	Repeat	Repeat	Repeat	Repeat	Repeat	Repeat	Repeat	Repeat
DYS474	Primer located in repetitive region	Forward primer in L1PA11 repeat region, only returned sequences for 4 species	FwdRepeat	FwdRepeat	NoData	NoData	NoData	NoData	NoData	NoData	NoData	NoData	NoData	NoData	NoData	NoData	FwdRepeat	FwdRepeat	NoData
DYS510	Primer located in repetitive region	Forward primer in MER34A repeat region, reverse primer partially in STR region	Repeat	Repeat	NoData	NoData	NoData	NoData	Repeat	NoData	NoData	Repeat	NoData	Repeat	NoData	Repeat	Repeat	Repeat	NoData
DYS511	Primer located in repetitive region	Forward primer in MLT2B3 repeat region, reverse primer partially in AluSz repeat region	Repeat	Repeat	NoData	NoData	NoData	NoData	Repeat	NoData	NoData	NoData	NoData	NoData	NoData	NoData	Repeat	Repeat	NoData
DYS517	Lack of reference sequences	Only returned PRTO and HSAP sequences	-	-	NoData	NoData	NoData	NoData	NoData	NoData	NoData	NoData	NoData	NoData	NoData	NoData	NoData	NoData	NoData
DYS557	Lack of reference sequences	Reverse primer partially in BSR/Beta repeat region, only returned MMUL, CSAB and HSAP sequences	RevRepeat	NoData	NoData	NoData	NoData	NoData	RevRepeat	NoData	NoData	NoData	NoData	NoData	RevRepeat	NoData	NoData	NoData	NoData
DYS571	Primer located in repetitive region	Reverse primer in AluSq2 repeat region	RevRepeat	RevRepeat	NoData	NoData	NoData	NoData	RevRepeat	NoData	NoData	NoData	NoData	NoData	RevRepeat	NoData	NoData	NoData	NoData
DYS574	Primer located in repetitive region	Reverse primer in L1PA7 repeat region	RevRepeat	RevRepeat	NoData	NoData	NoData	NoData	RevRepeat	NoData	NoData	NoData	NoData	NoData	NoData	NoData	RevRepeat	RevRepeat	NoData
DYS576	Primer located in repetitive region	Reverse primer in THE1B repeat region, only returned PTRO and HSAP sequences	RevRepeat	RevRepeat	NoData	NoData	NoData	NoData	NoData	NoData	NoData	NoData	NoData	NoData	NoData	NoData	NoData	NoData	NoData
DYS594	Primer located in repetitive region	Forward primer in L1MB4 repeat region	FwdRepeat	FwdRepeat	NoData	NoData	NoData	NoData	RevRepeat	NoData	NoData	NoData	NoData	NoData	FwdRepeat	NoData	FwdRepeat	FwdRepeat	NoData
DYS611	Primer located in repetitive region	Both primers in AluJr repeat regions	Repeat	Repeat	NoData	NoData	NoData	NoData	Repeat	NoData	NoData	NoData	NoData	NoData	NoData	NoData	NoData	NoData	NoData
DYS632	Primer located in repetitive region	Reverse primer in AluSx4 repeat region	RevRepeat	RevRepeat	NoData	NoData	NoData	NoData	RevRepeat	NoData	NoData	NoData	NoData	NoData	RevRepeat	NoData	NoData	RevRepeat	NoData
DYS643	Primer located in repetitive region	Reverse primer in L1PB1 repeat region and only returned PTRO and HSAP sequences	RevRepeat	RevRepeat	NoData	NoData	NoData	NoData	NoData	NoData	NoData	NoData	NoData	NoData	NoData	NoData	NoData	NoData	NoData
DYS645	Primer located in repetitive region	Both primers in L1M2 repeat regions, whole sequence is majority repeats	Repeat	NoData	NoData	NoData	NoData	NoData	Repeat	NoData	NoData	NoData	NoData	NoData	Repeat	NoData	NoData	NoData	NoData
D4S2408	Better loci available for this chromosome	First part of sequence is low quality; MLEU no sequence found	betterOpt	betterOpt	betterOpt	betterOpt	MisRev	betterOpt	betterOpt	betterOpt	betterOpt	betterOpt	MisRev	NoData	betterOpt	InsertFwd MisFwd	betterOpt	betterOpt	betterOpt
D7S2204	Better loci available for this chromosome	One mismatch forward primer to human, some primer mismatches for other species	betterOpt MisFwd MisRev	betterOpt MisRev	betterOpt MisRev	betterOpt MisRev	betterOpt MisRev	betterOpt MisFwd MisRev	betterOpt MisRev	betterOpt MisRev	betterOpt MisRev	betterOpt MisRev	betterOpt MisRev	betterOpt MisRev	betterOpt MisRev	betterOpt MisRev	betterOpt MisRev	betterOpt MisRev	betterOpt MisRev
D16S403	Better loci available for this chromosome	Forward primer 1bp deletion for MMUL, MFAS and MNEM, some mismatches in rev primer	betterOpt	betterOpt	betterOpt	betterOpt MisRev	betterOpt MisRev	betterOpt	betterOpt DelFwd	betterOpt DelFwd	betterOpt DelFwd	betterOpt	betterOpt	betterOpt	betterOpt	betterOpt MisRev	betterOpt	betterOpt	betterOpt
D18S1102	Better loci available for this chromosome	fwd primer 1-2 mismatches for most species; rev primer one mismatch to half of the species	betterOpt	betterOpt	betterOpt	betterOpt	betterOpt	betterOpt	betterOpt MisFwd MisRev	betterOpt Incomplete	betterOpt MisFwd MisRev	betterOpt MisFwd MisRev	betterOpt MisFwd MisRev	betterOpt MisFwd MisRev	betterOpt MisFwd MisRev	betterOpt MisFwd MisRev	betterOpt MisFwd MisRev	betterOpt MisFwd MisRev	betterOpt MisFwd MisRev
D21S1256	Better loci available for this chromosome	Insertion between reverse primer and target STR region in non-ape species, also has a few mismatches in reverse primer.	betterOpt	betterOpt MisRev	betterOpt MisRev	betterOpt	betterOpt MisRev	betterOpt MisRev MisFwd	betterOpt MisRev	betterOpt MisRev	betterOpt MisRev	betterOpt MisRev	betterOpt MisRev	betterOpt MisRev	betterOpt MisRev MisFwd	betterOpt MisRev	betterOpt MisRev MisFwd	betterOpt MisRev	betterOpt MisRev
D21S1887	Better loci available for this chromosome	NLAR sequence starts in target repeat	betterOpt	betterOpt MisRev	betterOpt	betterOpt	betterOpt	betterOpt	betterOpt	betterOpt	betterOpt	betterOpt	betterOpt	betterOpt	betterOpt	betterOpt	betterOpt MisFwd MisRev	betterOpt MisFwd	Incomplete
D3S1312	Better loci available for this chromosome	Forward primer quite far from repeat region and reverse primer has one mismatch	betterOpt	betterOpt	betterOpt	betterOpt	betterOpt	betterOpt MisRev	betterOpt	betterOpt	betterOpt	betterOpt	betterOpt	betterOpt	betterOpt	betterOpt	betterOpt	betterOpt	betterOpt

## Sheet: Exclusion codes for Table S6
Exclusion codes for Table S6:
FwdRepeat	forward primer in repeat region
RevRepeat	reverse primer in repeat region
Repeat	both primers in repeat regions
RepInTarget	additional non-STR repeat region in target region
MisFwd	mismatch(es) in forward primer
MisRev	mismatch(es) in reverse primer
DelFwd	deletion(s) in forward primer
DelRev	deletion(s) in reverse primer
InsertFwd	insertion(s) in forward primer
InsertRev	insertion(s) in reverse primer
Insert	insertion(s) in target region
MissingTarget	primer(s) binding site(s) result in missing the target region
MultiBind	primer binds at multiple locations in genome
WrongBind	incorrect binding (primers bind to a different chromosome)
Long	too long product
Overlap	overlap with another loci
Double	the same as another tested locus
NotPoly	not polymorphic
NoSTR	no STR motif
NoData	no sequence data found
Incomplete	incomplete sequence data
betterOpt	better options available

## Sheet: Table S7 
Table S7: Allele calling data for high quality DNA in the 1-pool approach. The letters 'a' and 'b' indicate alleles of the same length, but with a different sequence. Cells highlighted in red indicate allelic dropouts compared to the 5-pool approach.
P.all		DXS571.2		DXS8043		DYS579		D1S207		D1S1675		D1S2797		D2S146		D2S391		D3S1614		D3S1768		D4S403		D4S2430		D5S1457		D6S264		D6S287		D6S493		D7S503		D8S271		D8S505		D9S160		D9S1796		D10S179		D10S587		D11S1366
Species	Sample	Allele_1	Allele_2	Allele_1	Allele_2	Allele_1	Allele_2	Allele_1	Allele_2	Allele_1	Allele_2	Allele_1	Allele_2	Allele_1	Allele_2	Allele_1	Allele_2	Allele_1	Allele_2	Allele_1	Allele_2	Allele_1	Allele_2	Allele_1	Allele_2	Allele_1	Allele_2	Allele_1	Allele_2	Allele_1	Allele_2	Allele_1	Allele_2	Allele_1	Allele_2	Allele_1	Allele_2	Allele_1	Allele_2	Allele_1	Allele_2	Allele_1	Allele_2	Allele_1	Allele_2	Allele_1	Allele_2	Allele_1	Allele_2
M. mulatta	955	103	-	-	-	-	-	105	105	89	89	111	119	132	132	98	98	-	-	119	119	112	114	104	104	128	144	-	-	-	-	134	140	105	107	101	101	151	153	163	163	93a	93b	134	134	141	141	-	-
P. papio	1361	117	-	-	-	-	-	101	101	109	109	109	109	120	120	96	98	-	-	115	123	114	114	113	113	128	132	-	-	-	-	142	142	109	111	99	99	153	153	155	155	91	91	128	128	143	143	-	-
C. diana	533	127	-	-	-	-	-	105a	-	109	117	115	117	114	114	98	106	-	-	119	127	108	108	-	-	124	128	-	-	-	-	126	134	85	91	85	85	151	157	141	151	97a	97b	140	150	-	-	-	-
C. guereza	333	119	-	-	-	-	-	-	-	-	-	-	-	128	128	108a	108b	-	-	71	71	88	94	119a	119b	110	110	-	-	110	110	122	126	85	87	83	85	173	175	139	139	87	87	106	106	151	151	-	-
P. nemaeus	7-08	117	-	-	-	-	-	-	-	-	-	99	99	106	106	98	104	-	-	75	75	100	108	-	-	131a	131b	-	-	-	-	110	110	-	-	93	107	153	153	143	155	-	-	108	110	129	129	-	-
T. obscurus	215	-	-	-	-	-	-	-	-	-	-	107	113	106	106	106	106	-	-	75	75	100	102	128	-	111	127	-	-	-	-	116	130	93	101	75	77	151	151	147	157	95	99	-	-	153	155	-	-
H. lar	103	131	-	-	-	-	-	-	-	101	105	111	111	-	-	100	112	-	-	103	119	-	-	-	-	158	162	-	-	-	-	-	-	81	101	105	113	-	-	149	163	-	-	138	144	141	151	-	-
P. abelii	518	111	-	-	-	-	-	87	87	61	61	107	111	-	-	104	112	-	-	71a	71b	-	-	113	113	111	119	-	-	-	-	110	110	83	89	69	69	148	-	131	131	-	-	136	136	145	145	-	-
G. gorilla	1290	117	-	-	-	-	-	-	-	89	89	-	-	-	-	94	106	-	-	79	79	85	85	113	113	119	123	-	-	-	-	76	76	83	93	85	89	132	-	151	155	96	96	124	124	159	171	-	-
P. troglodytes	1014	115	-	-	-	-	-	-	-	89	-	127	127	-	-	92	92	-	-	83	83	97	107	-	-	103	111	-	-	-	-	84	84	85	91	101	107	132	134	159	159	98	98	128a	128b	140	140	-	-
	NTC	-	-	-	-	-	-	-	-	-	-	-	-	-	-	-	-	-	-	-	-	-	-	-	-	-	-	-	-	-	-	-	-	-	-	-	-	-	-	-	-	-	-	-	-	-	-	-	-
	allelic dropouts compared to the 5-pool approach
[truncated: 48 more columns]

## Sheet: Table S8
Table S8: Allele calling data for high quality DNA in the 5-pool approach. The letters 'a' and 'b' indicate alleles of the same length, but with a different sequence.
P5.1		DXS571.2		DXS8043		DYS579		D1S207		D1S1675		D1S2797		D2S146		D2S391		D3S1614
Species	Sample	Allele_1	Allele_2	Allele_1	Allele_2	Allele_1	Allele_2	Allele_1	Allele_2	Allele_1	Allele_2	Allele_1	Allele_2	Allele_1	Allele_2	Allele_1	Allele_2	Allele_1	Allele_2	amplified Loci	Alleles	heterozygote loci	% heterozygote				Species	DPZ-ID	amplified Loci	Alleles	heterozygote loci	% heterozygote
M. mulatta	955	103	-	171	-	132	-	105	105	89	89	111	119	132	132	98	98	120	120	9	10	1	11.1111				M. mulatta	955	43	62	19	44.186
P. papio	1361	117	-	157	-	132	-	101	101	109	109	109	109	120	120	96	98	116	116	9	10	1	11.1111				P. papio	1361	43	53	10	23.2558
C. diana	533	127	-	149	-	136	-	105a	105b	109	117	115	117	114	114	98	106	116	122	9	14	5	55.5556				C. diana	533	41	69	28	68.2927
C. guereza	333	119	-	133	-	-	-	111	113	-	-	116	124	128	128	108a	108b	114	114	7	10	3	42.8571				C. guereza	333	40	55	15	37.5
P. nemaeus	7-08	117	-	123	-	-	-	121	127	-	-	99	99	106	106	98	104	118	120	7	10	3	42.8571				P. nemaeus	7-08	38	56	18	47.3684
T. obscurus	215	115	-	129	-	130	132	113	115	-	-	107	113	106	106	106	106	114	120	8	12	4	50				T. obscurus	215	42	65	23	54.7619
H. lar	103	131	-	-	-	-	-	91	91	101	105	111	111	136	136	100	112	120	122	7	11	4	57.1429				H. lar	103	36	61	25	69.4444
P. abelii	518	111	-	170	-	-	-	87	87	61	61	107	111	112	112	104	112	96	96	8	10	2	25				P. abelii	518	37	55	18	48.6486
G. gorilla	1290	117	-	153	-	121	-	113	119	89	89	-	-	132	140	94	106	114	120	8	12	4	50				G. gorilla	1290	40	61	21	52.5
P. troglodytes	1014	115	-	157	-	121	-	109	121	89	113	127	127	124	128	92	92	124	126	9	13	4	44.4444				P. troglodytes	1014	42	64	22	52.381
	NTC	-	-	-	-	-	-	-	-	-	-	-	-	-	-	-	-	-	-
																												mean:	40.2	60.1	19.9	49.8339
P5.2		D3S1768		D4S403		D4S2430		D5S1457		D6S264		D6S287		D6S493		D7S503		D8S271
Species	Sample	Allele_1	Allele_2	Allele_1	Allele_2	Allele_1	Allele_2	Allele_1	Allele_2	Allele_1	Allele_2	Allele_1	Allele_2	Allele_1	Allele_2	Allele_1	Allele_2	Allele_1	Allele_2	amplified Loci	Alleles	heterozygote loci	% heterozygote
M. mulatta	955	119	119	112	114	104	104	128	144	101	101	124	136	134	140	105	107	101	101	9	14	5	55.5556
P. papio	1361	115	123	114	114	113	113	128	132	95	95	136	136	142	142	109	111	99	99	9	12	3	33.3333
C. diana	533	119	127	108	108	-	-	124	128	95	101	128	128	126	134	85	91	85	85	8	13	5	62.5
C. guereza	333	71	71	88	94	119a	119b	110	110	85	85	110	110	122	126	85	87	83	85	9	14	5	55.5556
P. nemaeus	7-08	75	75	100	108	-	-	131a	131b	107	109	-	-	110	110	91	91	93	107	7	11	4	57.1429
T. obscurus	215	75	75	100	102	128	131	111	127	105	107	116	116	116	130	93	101	75	77	9	16	7	77.7778
H. lar	103	103	119	116	116	107	110	158	162	107	109	132	136	-	-	81	101	105	113	8	15	7	87.5
P. abelii	518	71a	71b	-	-	113	113	111	119	94a	94b	140a	140b	110	110	83	89	69	69	8	13	5	62.5
G. gorilla	1290	79	79	85	85	113	113	119	123	112	112	-	-	76	76	83	93	85	89	8	11	3	37.5
P. troglodytes	1014	83	83	97	107	107	107	103	111	114	114	142	158	84	84	85	91	101	107	9	14	5	55.5556
	NTC	-	-	-	-	-	-	-	-	-	-	-	-	-	-	-	-	-	-
P5.3		D8S505		D9S160		D9S1796		D10S179		D10S587		D11S1366		D12S67.2		D12S372		D12S375
Species	Sample	Allele_1	Allele_2	Allele_1	Allele_2	Allele_1	Allele_2	Allele_1	Allele_2	Allele_1	Allele_2	Allele_1	Allele_2	Allele_1	Allele_2	Allele_1	Allele_2	Allele_1	Allele_2	amplified Loci	Alleles	heterozygote loci	% heterozygote
M. mulatta	955	151	153	163	163	93a	93b	134	134	141	141	-	-	-	-	160	187	112	116	7	11	4	57.1429
P. papio	1361	153	153	155	155	91	91	128	128	143	143	-	-	-	-	207	211	120	120	7	8	1	14.2857
C. diana	533	151	157	141	151	97a	97b	140	150	141	155	-	-	-	-	168	172	104	116	7	14	7	100
C. guereza	333	173	175	139	139	87	87	106	106	151	151	-	-	107	111	166	166	135	147	8	11	3	37.5
P. nemaeus	7-08	153	153	143	155	95	95	108	110	129	129	-	-	-	-	158	158	120	132	7	10	3	42.8571
T. obscurus	215	151	151	147	157	95	99	-	-	153	155	-	-	109	109	156	156	100	116	7	11	4	57.1429
H. lar	103	118	118	149	163	-	-	138	144	141	151	-	-	-	-	154a	154b	105	109	6	11	5	83.3333
P. abelii	518	148	150	131	131	-	-	136	136	145	145	-	-	-	-	129	129	-	-	5	6	1	20
G. gorilla	1290	132	142	151	155	96	96	124	124	159	171	-	-	-	-	176	184	122	126	7	12	5	71.4286
P. troglodytes	1014	132	134	159	159	98	98	128a	128b	140	140	-	-	-	-	176	180	-	-	6	9	3	50
	NTC	-	-	-	-	91	91	-	-	141	143	-	-	-	-	-	-	-	-
P5.4		D13S280		D13S1291		D14S61		D14S66		D14S255		D15S649		D15S1007		D16S403		D16S3089
Species	Sample	Allele_1	Allele_2	Allele_1	Allele_2	Allele_1	Allele_2	Allele_1	Allele_2	Allele_1	Allele_2	Allele_1	Allele_2	Allele_1	Allele_2	Allele_1	Allele_2	Allele_1	Allele_2	amplified Loci	Alleles	heterozygote loci	% heterozygote
M. mulatta	955	129	131	134	136	110	116	147	147	150	150	120	120	85	85	130	142	95	95	9	13	4	44.4444
P. papio	1361	113	113	116	132	104	104	123	125	158	158	120	120	77	79	132	132	87	89	9	13	4	44.4444
C. diana	533	125	125	104	106	116	116	107	123	141a	141b	126	132	-	-	106	108	100	100	8	13	5	62.5
C. guereza	333	125	125	112	112	-	-	119	121	154	154	126	132	-	-	106	106	100	102	7	10	3	42.8571
P. nemaeus	7-08	111a	111b	129	129	120	122	121	121	150	156	120	123	59	59	-	-	82	82	8	12	4	50
T. obscurus	215	111	111	124	134	108	120	144	144	150	152	120	120	59	59	116	118	86	86	9	13	4	44.4444
H. lar	103	117	131	127	129	142	148	-	-	143	143	102	102	-	-	126a	126b	108	108	7	11	4	57.1429
P. abelii	518	118	122	126	140	100	100	-	-	153	163	99	99	-	-	110	110	100	100	7	10	3	42.8571
G. gorilla	1290	138	140	122	122	-	-	153	153	151	153	96	96	85a	85b	112	122	92	92	8	12	4	50
P. troglodytes	1014	128	128	116	116	114	116	151	151	157	159	120	120	83a	83b	100	100	90	92	9	13	4	44.4444
	NTC	-	-	-	-	-	-	-	-	-	-	-	-	-	-	48	48	-	-
P5.5		D16S3106		D17S261		D17S791		D17S1304		D18S57		D18S861		D20S189		D20S199		D20S1083
Species	Sample	Allele_1	Allele_2	Allele_1	Allele_2	Allele_1	Allele_2	Allele_1	Allele_2	Allele_1	Allele_2	Allele_1	Allele_2	Allele_1	Allele_2	Allele_1	Allele_2	Allele_1	Allele_2	amplified Loci	Alleles	heterozygote loci	% heterozygote
M. mulatta	955	117	117	118	118	127a	127b	104	108	93	93	171	171	157	162	80	94	126	134	9	14	5	55.5556
P. papio	1361	105	105	146	146	121a	121b	109	111	109	109	168	168	149	149	94	94	122	122	9	10	1	11.1111
C. diana	533	103	107	136	142	105	121	132	132	85	93	156	162	149	151	92	92	138	138	9	15	6	66.6667
C. guereza	333	103	115	130	130	119	119	121	121	103	103	162	162	137	137	79	79	118	118	9	10	1	11.1111
P. nemaeus	7-08	101	103	128	130	95	95	141	141	95	95	162	162	147	159	98	98	134	142	9	13	4	44.4444
T. obscurus	215	91	91	124	126	107	117	153	165	95	95	148	148	139	141	90	90	126	126	9	13	4	44.4444
H. lar	103	107	111	124	126	147a	147b	-	-	93	93	149	149	141	143	116	124	118	118	8	13	5	62.5
P. abelii	518	105	107	114	114	109	123	109	125	83	87	152	155	164	166	96	102	126	126	9	16	7	77.7778
G. gorilla	1290	109	109	120	126	103	109	125	125	98	98	155	176	157	167	104	104	114	122	9	14	5	55.5556
P. troglodytes	1014	123	123	124	126	109	121	145	153	94	96	164	164	152	156	112	114	122	122	9	15	6	66.6667
	NTC	-	-	-	-	-	-	-	-	-	-	-	-	-	-	-	-	-	-

## Sheet: Table S9 
Table S9: Allele calling data for high quality DNA in the 3-pool approach. The letters 'a' and 'b' indicate alleles of the same length, but with a different sequence. Cells highlighted in red indicate allelic dropouts compared to the 5-pool approach.
P3.1		DXS571.2		D1S2797		D2S391		D3S1768		D4S403		D5S1457		D6S493		D7S503		D8S271		D9S160		D9S1796		D12S372		D13S1291		D16S3106		D17S791		D17S1304		D18S57		D20S199
Species	Sample	Allele_1	Allele_2	Allele_1	Allele_2	Allele_1	Allele_2	Allele_1	Allele_2	Allele_1	Allele_2	Allele_1	Allele_2	Allele_1	Allele_2	Allele_1	Allele_2	Allele_1	Allele_2	Allele_1	Allele_2	Allele_1	Allele_2	Allele_1	Allele_2	Allele_1	Allele_2	Allele_1	Allele_2	Allele_1	Allele_2	Allele_1	Allele_2	Allele_1	Allele_2	Allele_1	Allele_2	amplified Loci	Alleles	heterozygote loci	% heterozygote
M. mulatta	955	103	-	111	119	98	98	119	119	112	114	128	144	134	140	105	107	101	101	163	163	93a	93b	160	187	134	136	117	117	127a	127b	104	108	93	93	80	94	18	29	11	61.1111
P. papio	1361	117	-	109	109	96	98	115	123	114	114	128	132	142	142	109	111	99	99	155	155	91	91	207	211	116	-	105	105	121a	121b	109	111	109	109	94	94	18	25	7	38.8889
C. diana	533	127	-	115	117	98	106	119	127	108	108	124	128	126	134	85	91	85	85	141	151	97a	97b	168	172	104	106	103	107	105	-	132	132	85	93	92	92	18	30	12	66.6667
C. guereza	333	119	-	116	-	108a	108b	71	71	88	94	110	110	122	126	85	87	83	85	139	139	87	87	166	166	112	112	-	-	119	119	121	121	103	103	79	79	17	22	5	29.4118
P. nemaeus	7-08	117	-	99	99	98	104	75	75	100	108	131a	131b	110	110	-	-	93	107	143	155	95	95	158	158	129	129	101	103	95	95	141	141	95	95	98	98	17	23	6	35.2941
T. obscurus	215	115	-	107	113	106	106	75	75	100	102	111	127	116	130	93	101	75	77	147	157	95	99	156	156	124	-	91	91	107	117	153	165	95	95	90	90	18	28	10	55.5556
H. lar	103	131	133	111	111	100	112	103	119	-	-	158	162	-	-	81	101	105	113	149	163	-	-	154a	154b	127	129	107	111	147a	147b	-	-	93	93	116	124	14	26	12	85.7143
P. abelii	518	111	-	107	111	104	112	71a	71b	-	-	111	119	110	110	83	89	69	69	131	131	-	-	129	129	126	126	105	-	109	123	109	125	83	87	96	102	16	25	9	56.25
G. gorilla	1290	117	-	-	-	94	106	79	79	85	85	119	123	76	76	83	93	85	89	151	155	96	96	176	184	122	122	109	109	103	109	125	125	98	98	104	104	17	24	7	41.1765
P. troglodytes	1014	115	-	127	127	92	92	83	83	97	107	103	111	84	84	85	91	101	107	159	159	98	98	176	180	116	116	123	123	109	121	145	153	94	96	112	114	18	27	9	50
	NTC	-	-	-	-	-	-	-	-	-	-	-	-	-	-	-	-	-	-	-	-	-	-	-	-	-	-	-	-	-	-	-	-	-	-	-	-
P3.2		DXS8043		DYS579		D1S207		D1S1675		D2S146		D4S2430		D6S264		D6S287		D10S587		D12S375		D13S280		D14S66
Species	Sample	Allele_1	Allele_2	Allele_1	Allele_2	Allele_1	Allele_2	Allele_1	Allele_2	Allele_1	Allele_2	Allele_1	Allele_2	Allele_1	Allele_2	Allele_1	Allele_2	Allele_1	Allele_2	Allele_1	Allele_2	Allele_1	Allele_2	Allele_1	Allele_2	amplified Loci	Alleles	heterozygote loci	% heterozygote											Species	DPZ-ID	amplified Loci	Alleles	heterozygote loci	% heterozygote
M. mulatta	955	171	-	-	-	105	105	89	89	132	132	104	104	101	101	124	136	141	141	112	116	129	131	147	147	11	14	3	27.2727											M. mulatta	955	41	59	18	43.9024
P. papio	1361	157	-	-	-	101	101	109	109	120	120	113	113	95	95	136	136	143	143	120	120	113	113	123	125	11	12	1	9.09091											P. papio	1361	41	50	9	21.9512
C. diana	533	149	-	136	-	105a	105b	109	117	114	114	-	-	95	101	128	128	141	155	104	116	125	125	107	123	11	17	6	54.5455											C. diana	533	41	68	27	65.8537
C. guereza	333	133	-	-	-	-	-	-	-	128	128	119a	119b	85	85	110	110	151	151	135	-	125	125	119	121	9	11	2	22.2222											C. guereza	333	36	46	10	27.7778
P. nemaeus	7-08	123	-	-	-	121	127	-	-	106	106	-	-	-	109	-	-	129	129	-	-	111a	111b	121	121	7	9	2	28.5714											P. nemaeus	7-08	35	51	16	45.7143
T. obscurus	215	129	-	-	-	113	115	-	-	106	106	128	131	105	107	116	116	153	155	100	116	111	111	144	144	10	15	5	50											T. obscurus	215	39	58	19	48.7179
H. lar	103	153	-	-	-	91	91	101	105	136	136	107	110	107	109	132	136	141	151	-	-	117	131	-	-	9	15	6	66.6667											H. lar	103	33	56	23	69.697
P. abelii	518	170	-	-	-	87	87	61	61	112	112	113	113	94a	94b	140a	140b	145	145	-	-	118	122	-	-	9	12	3	33.3333											P. abelii	518	36	52	16	44.4444
G. gorilla	1290	153	-	-	-	113	119	89	89	132	140	113	113	112	112	-	-	159	171	-	-	138	140	153	153	9	13	4	44.4444											G. gorilla	1290	37	56	19	51.3514
P. troglodytes	1014	157	-	121		109	121	89	113	124	128	-	-	114	114	142	158	140	140	-	-	128	128	151	151	10	14	4	40											P. troglodytes	1014	39	59	20	51.2821
	NTC	-	-	-	-	-	-	-	-	-	-	-	-	-	-	-	-	-	-	-	-	-	-	-	-
																																									mean:	37.8	55.5	17.7	47.0692
P3.3		D3S1614		D8S505		D10S179		D14S61		D14S255		D15S649		D16S403		D16S3089		D17S261		D18S861		D20S189		D20S1083
Species	Sample	Allele_1	Allele_2	Allele_1	Allele_2	Allele_1	Allele_2	Allele_1	Allele_2	Allele_1	Allele_2	Allele_1	Allele_2	Allele_1	Allele_2	Allele_1	Allele_2	Allele_1	Allele_2	Allele_1	Allele_2	Allele_1	Allele_2	Allele_1	Allele_2	amplified Loci	Alleles	heterozygote loci	% heterozygote
M. mulatta	955	120	120	151	153	134	134	110	-	150	150	120	120	130	142	95	95	118	118	171	171	157	162	126	134	12	16	4	33.3333
P. papio	1361	116	116	153	153	128	128	104	104	158	158	120	120	132	132	87	89	146	146	168	168	149	149	122	122	12	13	1	8.33333
C. diana	533	116	122	151	157	140	150	116	116	141a	141b	126	132	106	108	100	100	136	142	156	162	149	151	138	138	12	21	9	75
C. guereza	333	-	-	173	175	106	106	-	-	154	154	126	132	106	106	100	102	130	130	162	162	137	137	118	118	10	13	3	30
P. nemaeus	7-08	118	120	153	153	108	110	120	122	150	156	120	123	-	-	82	82	128	130	162	162	147	159	134	142	11	19	8	72.7273
T. obscurus	215	114	-	151	151	-	-	108	-	150	152	120	120	116	118	86	86	124	126	148	148	139	141	126	126	11	15	4	36.3636
H. lar	103	120	122	118	118	138	144	142	-	-	-	102	102	126a	126b	-	-	124	126	149	149	141	143	118	118	10	15	5	50
P. abelii	518	96	96	148	150	136	136	100	100	153	163	-	-	110	110	100	100	114	114	152	155	164	166	126	126	11	15	4	36.3636
G. gorilla	1290	114	120	132	142	124	124	-	-	151	153	96	96	112	122	92	92	120	126	155	176	157	167	114	122	11	19	8	72.7273
P. troglodytes	1014	-	-	132	134	128a	128b	114	116	157	159	120	120	100	100	90	92	124	126	164	164	152	156	122	122	11	18	7	63.6364
	NTC	-	-	-	-	-	-	-	-	-	-	-	-	48	48	-	-	-	-	-	-	-	-	-	-
	allelic dropouts compared to the 5-pool approach

[truncated: 1 more sheets: Table S10]
