# Supplementary material for: A refined panel of 42 microsatellite loci to universally genotype catarrhine primates
Source: Ecol Evol. 2020 Dec 13;11(1):498–505. doi: 10.1002/ece3.7069 (PMC7790618; doi:10.1002/ece3.7069)
Supplement: Supplementary file 1 — Appendix S1 [file ECE3-11-498-s001.zip › ece37069-sup-0003-1poolApproach_locus_attrs_G.csv]

Locus	LengthMin	LengthMax	LengthBuffer	Motif	Primer	ReversePrimer	FullName
1	103	119	100	GT	AGTGATGGGTAGTCAAAC	AGTGATGGGTAGTCAAAC	DXS571.2
2	123	169	100	GT	ATTGGCAAAGAGTACAGG	ATTGGCAAAGAGTACAGG	DX8043
3	121	144	100	TG	CCAGCAGTAGACCCAG	ATAGTTGTAAATTCTRATATTAA	DYS579
4	87	123	100	AC	TCAGTCCCAGCACTTCT	TTAATTGTAAATTATCWTTCCT	D1S207
5	85	133	100	AAGG	CCTAGACAATGGGAGAG	CCTAGACAATGGGAGAG	D1S1675
6	99	127	100	AC	GCACTCATCATGGACAC	CATCTKTCCATTCAAAGGA	D1S2797
7	106	136	100	GT	AGGTCCTCTTTAGGATCA	AGGTCCTCTTTAGGATCA	D2S146
8	92	114	100	GT	AGGGTATGATGGAAAAGC	AGGGTATGATGGAAAAGC	D2S391
9	98	140	100	TG	CCTCATTAAGTTTGATCAAT	TTAAACTGACTWATGAATACA	D3S1614
10	71	131	100	TAGA	TTTGTGCTGGTTGCTGC	TGCACTGTTTYATCCATCT	D3S1768
11	81	116	100	AC	ACACATCTTTCAATTGCCA	TCATAACTCAAAAYCTCTGA	D4S403
12	104	134	100	GCT	GAAAGGGTTCAGAAGGAA	GAAAGGGTTCAGAAGGAA	D4S2430
13	111	139	100	TAGA	TGTCTGTGATGAACAAGG	AAAAGRACATCTTTGCTTGG	D5S1457
14	89	121	100	GT	GGTCTGCAGTAGCAGAA	GGTCTGCAGTAGCAGAA	D6S264
15	110	150	100	GT	ATATTCATGCTTGTACCAG	ATATTCATGCTTGTACCAG	D6S287
16	76	144	100	TCTA	TTCAAAGAGATAAATGGCC	GAATTYAGAATACCTTAAACT	D6S493
17	79	120	100	TG	TGAAAACCTTTAATCAGGAT	CTRTGGCAGGTGAGGG	D7S503
18	69	177	100	GT	TGGAATGACCCAGGACA	TGGAATGACCCAGGACA	D8S271
19	134	166	100	TG	CCAAATGAAAAGGGACATT	ACTGTTCAATTGRCAAAATC	D8S505
20	131	161	100	GT	CATTAAAAAAGAAGCTGACA	CATTAAAAAAGAAGCTGACA	D9S160
21	91	130	100	GT	GTATTGGGTCTTGATTGG	GTATTGGGTCTTGATTGG	D9S1796
22	96	152	100	CT	AAGCTGTACTTTCAGATTC	TAGAGATGGAKGCAGGG	D10S179
23	127	155	100	GT	ACTGACACCCTCCCAC	ACTGACACCCTCCCAC	D10S587
24	134	200	100	AT	CCTTCACAAAAATATGACTA	CCTTCACAAAAATATGACTA	D11S1366
25	93	129	100	GT	CTTAATATATTGACTAGAACA	CTTAATATATTGACTAGAACA	D12S67.2
26	116	215	100	ATCT	TGGAGTCTTCATCCTATC	TGGAGTCTTCATCCTATC	D12S372
27	74	148	100	TATC	ATTAAACTAATAAGCATTTGTT	TTCTGCTTTGAYTCCTAAAA	D12S375
28	105	148	100	TG	GCCTGGGGTGAGGCA	TGCCAYTGAGTTTCCCAA	D13S280
29	106	130	100	GT	GTGTGTTTGGGCTTTGAA	GTGTGTTTGGGCTTTGAA	D13S1291
30	88	154	100	AC	CAATATGCTCCGGAACTT	TTTATAATRGTGTATCAGAGA	D14S61
31	115	177	100	GT	GAGAGCAGCCATTGAGA	GAGAGCAGCCATTGAGA	D14S66
32	139	166	100	TG	CTCTTAGTGGTCATTCTC	CTCAAATATCAYTGACTCAT	D14S255
33	96	144	100	TAA	TCAAGCCCTCTTGGAAAT	TAATGAAGCTTTMTCTTGCA	D15S649
34	56	108	100	GT	TCTCAAATGGCTTTCGTG	TCTCAAATGGCTTTCGTG	D15S1007
35	98	136	100	GT	TGAAGCTTATTCATTTGTGT	TGAAGCTTATTCATTTGTGT	D16S403
36	80	114	100	AC	GATATCAGAATGGAACAATA	CACAARATACAGAGTAACAA	D16S3089
37	91	127	100	TG	GCATGTGGAATATGTGGA	GTCTTTTGCATTTAMATTGC	D16S3106
38	114	154	100	TG	CTTAAAACTTACTCCATTC	GATTGCCRCTAATCTTCC	D17S261
39	99	145	100	GT	GAATACCTAGCATGTGCC	GAATACCTAGCATGTGCC	D17S791
40	108	153	100	TAGA	CACTTTCATTTGGAACTATA	CACTTTCATTTGGAACTATA	D17S1304
41	75	113	100	AC	GGTCTTTTGAAGAGGTTG	TAGAAGGCWTTAAATTTTGC	D18S57
42	150	171	100	AAT	AACTCTTTGGGACTTTACA	AACTCTTTGGGACTTTACA	D18S861
43	144	167	100	GT	GAGTCACAGTCAATATTTC	GAGTCACAGTCAATATTTC	D20S189
44	79	124	100	AC	CCACAGAAAGTGCTGGA	CCAGGGATGGGARCAAA	D20S199
45	114	142	100	TTCA	AAACTCAACCCAAGCCC	AAACTCAACCCAAGCCC	D20S1083
