# Supplementary material for: A refined panel of 42 microsatellite loci to universally genotype catarrhine primates
Source: Ecol Evol. 2020 Dec 13;11(1):498–505. doi: 10.1002/ece3.7069 (PMC7790618; doi:10.1002/ece3.7069)
Supplement: Supplementary file 1 — Appendix S1 [file ECE3-11-498-s001.zip › ece37069-sup-0004-1poolApproach_samples_G.csv]

Sample	Replicate	GMCode	Locus	Filename
215		215	1	NGS_STRs_Cat_Data/Gesamt-215_S61_L001_R2_001.fastq.gz
215		215	2	NGS_STRs_Cat_Data/Gesamt-215_S61_L001_R2_001.fastq.gz
215		215	3	NGS_STRs_Cat_Data/Gesamt-215_S61_L001_R2_001.fastq.gz
215		215	4	NGS_STRs_Cat_Data/Gesamt-215_S61_L001_R2_001.fastq.gz
215		215	5	NGS_STRs_Cat_Data/Gesamt-215_S61_L001_R2_001.fastq.gz
215		215	6	NGS_STRs_Cat_Data/Gesamt-215_S61_L001_R2_001.fastq.gz
215		215	7	NGS_STRs_Cat_Data/Gesamt-215_S61_L001_R2_001.fastq.gz
215		215	8	NGS_STRs_Cat_Data/Gesamt-215_S61_L001_R2_001.fastq.gz
215		215	9	NGS_STRs_Cat_Data/Gesamt-215_S61_L001_R2_001.fastq.gz
215		215	10	NGS_STRs_Cat_Data/Gesamt-215_S61_L001_R2_001.fastq.gz
215		215	11	NGS_STRs_Cat_Data/Gesamt-215_S61_L001_R2_001.fastq.gz
215		215	12	NGS_STRs_Cat_Data/Gesamt-215_S61_L001_R2_001.fastq.gz
215		215	13	NGS_STRs_Cat_Data/Gesamt-215_S61_L001_R2_001.fastq.gz
215		215	14	NGS_STRs_Cat_Data/Gesamt-215_S61_L001_R2_001.fastq.gz
215		215	15	NGS_STRs_Cat_Data/Gesamt-215_S61_L001_R2_001.fastq.gz
215		215	16	NGS_STRs_Cat_Data/Gesamt-215_S61_L001_R2_001.fastq.gz
215		215	17	NGS_STRs_Cat_Data/Gesamt-215_S61_L001_R2_001.fastq.gz
215		215	18	NGS_STRs_Cat_Data/Gesamt-215_S61_L001_R2_001.fastq.gz
215		215	19	NGS_STRs_Cat_Data/Gesamt-215_S61_L001_R2_001.fastq.gz
215		215	20	NGS_STRs_Cat_Data/Gesamt-215_S61_L001_R2_001.fastq.gz
215		215	21	NGS_STRs_Cat_Data/Gesamt-215_S61_L001_R2_001.fastq.gz
215		215	22	NGS_STRs_Cat_Data/Gesamt-215_S61_L001_R2_001.fastq.gz
215		215	23	NGS_STRs_Cat_Data/Gesamt-215_S61_L001_R2_001.fastq.gz
215		215	24	NGS_STRs_Cat_Data/Gesamt-215_S61_L001_R2_001.fastq.gz
215		215	25	NGS_STRs_Cat_Data/Gesamt-215_S61_L001_R2_001.fastq.gz
215		215	26	NGS_STRs_Cat_Data/Gesamt-215_S61_L001_R2_001.fastq.gz
215		215	27	NGS_STRs_Cat_Data/Gesamt-215_S61_L001_R2_001.fastq.gz
215		215	28	NGS_STRs_Cat_Data/Gesamt-215_S61_L001_R2_001.fastq.gz
215		215	29	NGS_STRs_Cat_Data/Gesamt-215_S61_L001_R2_001.fastq.gz
215		215	30	NGS_STRs_Cat_Data/Gesamt-215_S61_L001_R2_001.fastq.gz
215		215	31	NGS_STRs_Cat_Data/Gesamt-215_S61_L001_R2_001.fastq.gz
215		215	32	NGS_STRs_Cat_Data/Gesamt-215_S61_L001_R2_001.fastq.gz
215		215	33	NGS_STRs_Cat_Data/Gesamt-215_S61_L001_R2_001.fastq.gz
215		215	34	NGS_STRs_Cat_Data/Gesamt-215_S61_L001_R2_001.fastq.gz
215		215	35	NGS_STRs_Cat_Data/Gesamt-215_S61_L001_R2_001.fastq.gz
215		215	36	NGS_STRs_Cat_Data/Gesamt-215_S61_L001_R2_001.fastq.gz
215		215	37	NGS_STRs_Cat_Data/Gesamt-215_S61_L001_R2_001.fastq.gz
215		215	38	NGS_STRs_Cat_Data/Gesamt-215_S61_L001_R2_001.fastq.gz
215		215	39	NGS_STRs_Cat_Data/Gesamt-215_S61_L001_R2_001.fastq.gz
215		215	40	NGS_STRs_Cat_Data/Gesamt-215_S61_L001_R2_001.fastq.gz
215		215	41	NGS_STRs_Cat_Data/Gesamt-215_S61_L001_R2_001.fastq.gz
215		215	42	NGS_STRs_Cat_Data/Gesamt-215_S61_L001_R2_001.fastq.gz
215		215	43	NGS_STRs_Cat_Data/Gesamt-215_S61_L001_R2_001.fastq.gz
215		215	44	NGS_STRs_Cat_Data/Gesamt-215_S61_L001_R2_001.fastq.gz
215		215	45	NGS_STRs_Cat_Data/Gesamt-215_S61_L001_R2_001.fastq.gz
103		103	1	NGS_STRs_Cat_Data/Gesamt-103_S62_L001_R2_001.fastq.gz
103		103	2	NGS_STRs_Cat_Data/Gesamt-103_S62_L001_R2_001.fastq.gz
103		103	3	NGS_STRs_Cat_Data/Gesamt-103_S62_L001_R2_001.fastq.gz
103		103	4	NGS_STRs_Cat_Data/Gesamt-103_S62_L001_R2_001.fastq.gz
103		103	5	NGS_STRs_Cat_Data/Gesamt-103_S62_L001_R2_001.fastq.gz
103		103	6	NGS_STRs_Cat_Data/Gesamt-103_S62_L001_R2_001.fastq.gz
103		103	7	NGS_STRs_Cat_Data/Gesamt-103_S62_L001_R2_001.fastq.gz
103		103	8	NGS_STRs_Cat_Data/Gesamt-103_S62_L001_R2_001.fastq.gz
103		103	9	NGS_STRs_Cat_Data/Gesamt-103_S62_L001_R2_001.fastq.gz
103		103	10	NGS_STRs_Cat_Data/Gesamt-103_S62_L001_R2_001.fastq.gz
103		103	11	NGS_STRs_Cat_Data/Gesamt-103_S62_L001_R2_001.fastq.gz
103		103	12	NGS_STRs_Cat_Data/Gesamt-103_S62_L001_R2_001.fastq.gz
103		103	13	NGS_STRs_Cat_Data/Gesamt-103_S62_L001_R2_001.fastq.gz
103		103	14	NGS_STRs_Cat_Data/Gesamt-103_S62_L001_R2_001.fastq.gz
103		103	15	NGS_STRs_Cat_Data/Gesamt-103_S62_L001_R2_001.fastq.gz
103		103	16	NGS_STRs_Cat_Data/Gesamt-103_S62_L001_R2_001.fastq.gz
103		103	17	NGS_STRs_Cat_Data/Gesamt-103_S62_L001_R2_001.fastq.gz
103		103	18	NGS_STRs_Cat_Data/Gesamt-103_S62_L001_R2_001.fastq.gz
103		103	19	NGS_STRs_Cat_Data/Gesamt-103_S62_L001_R2_001.fastq.gz
103		103	20	NGS_STRs_Cat_Data/Gesamt-103_S62_L001_R2_001.fastq.gz
103		103	21	NGS_STRs_Cat_Data/Gesamt-103_S62_L001_R2_001.fastq.gz
103		103	22	NGS_STRs_Cat_Data/Gesamt-103_S62_L001_R2_001.fastq.gz
103		103	23	NGS_STRs_Cat_Data/Gesamt-103_S62_L001_R2_001.fastq.gz
103		103	24	NGS_STRs_Cat_Data/Gesamt-103_S62_L001_R2_001.fastq.gz
103		103	25	NGS_STRs_Cat_Data/Gesamt-103_S62_L001_R2_001.fastq.gz
103		103	26	NGS_STRs_Cat_Data/Gesamt-103_S62_L001_R2_001.fastq.gz
103		103	27	NGS_STRs_Cat_Data/Gesamt-103_S62_L001_R2_001.fastq.gz
103		103	28	NGS_STRs_Cat_Data/Gesamt-103_S62_L001_R2_001.fastq.gz
103		103	29	NGS_STRs_Cat_Data/Gesamt-103_S62_L001_R2_001.fastq.gz
103		103	30	NGS_STRs_Cat_Data/Gesamt-103_S62_L001_R2_001.fastq.gz
103		103	31	NGS_STRs_Cat_Data/Gesamt-103_S62_L001_R2_001.fastq.gz
103		103	32	NGS_STRs_Cat_Data/Gesamt-103_S62_L001_R2_001.fastq.gz
103		103	33	NGS_STRs_Cat_Data/Gesamt-103_S62_L001_R2_001.fastq.gz
103		103	34	NGS_STRs_Cat_Data/Gesamt-103_S62_L001_R2_001.fastq.gz
103		103	35	NGS_STRs_Cat_Data/Gesamt-103_S62_L001_R2_001.fastq.gz
103		103	36	NGS_STRs_Cat_Data/Gesamt-103_S62_L001_R2_001.fastq.gz
103		103	37	NGS_STRs_Cat_Data/Gesamt-103_S62_L001_R2_001.fastq.gz
103		103	38	NGS_STRs_Cat_Data/Gesamt-103_S62_L001_R2_001.fastq.gz
103		103	39	NGS_STRs_Cat_Data/Gesamt-103_S62_L001_R2_001.fastq.gz
103		103	40	NGS_STRs_Cat_Data/Gesamt-103_S62_L001_R2_001.fastq.gz
103		103	41	NGS_STRs_Cat_Data/Gesamt-103_S62_L001_R2_001.fastq.gz
103		103	42	NGS_STRs_Cat_Data/Gesamt-103_S62_L001_R2_001.fastq.gz
103		103	43	NGS_STRs_Cat_Data/Gesamt-103_S62_L001_R2_001.fastq.gz
103		103	44	NGS_STRs_Cat_Data/Gesamt-103_S62_L001_R2_001.fastq.gz
103		103	45	NGS_STRs_Cat_Data/Gesamt-103_S62_L001_R2_001.fastq.gz
333		333	1	NGS_STRs_Cat_Data/Gesamt-333_S59_L001_R2_001.fastq.gz
333		333	2	NGS_STRs_Cat_Data/Gesamt-333_S59_L001_R2_001.fastq.gz
333		333	3	NGS_STRs_Cat_Data/Gesamt-333_S59_L001_R2_001.fastq.gz
333		333	4	NGS_STRs_Cat_Data/Gesamt-333_S59_L001_R2_001.fastq.gz
333		333	5	NGS_STRs_Cat_Data/Gesamt-333_S59_L001_R2_001.fastq.gz
333		333	6	NGS_STRs_Cat_Data/Gesamt-333_S59_L001_R2_001.fastq.gz
333		333	7	NGS_STRs_Cat_Data/Gesamt-333_S59_L001_R2_001.fastq.gz
333		333	8	NGS_STRs_Cat_Data/Gesamt-333_S59_L001_R2_001.fastq.gz
333		333	9	NGS_STRs_Cat_Data/Gesamt-333_S59_L001_R2_001.fastq.gz
333		333	10	NGS_STRs_Cat_Data/Gesamt-333_S59_L001_R2_001.fastq.gz
333		333	11	NGS_STRs_Cat_Data/Gesamt-333_S59_L001_R2_001.fastq.gz
333		333	12	NGS_STRs_Cat_Data/Gesamt-333_S59_L001_R2_001.fastq.gz
333		333	13	NGS_STRs_Cat_Data/Gesamt-333_S59_L001_R2_001.fastq.gz
333		333	14	NGS_STRs_Cat_Data/Gesamt-333_S59_L001_R2_001.fastq.gz
333		333	15	NGS_STRs_Cat_Data/Gesamt-333_S59_L001_R2_001.fastq.gz
333		333	16	NGS_STRs_Cat_Data/Gesamt-333_S59_L001_R2_001.fastq.gz
333		333	17	NGS_STRs_Cat_Data/Gesamt-333_S59_L001_R2_001.fastq.gz
333		333	18	NGS_STRs_Cat_Data/Gesamt-333_S59_L001_R2_001.fastq.gz
333		333	19	NGS_STRs_Cat_Data/Gesamt-333_S59_L001_R2_001.fastq.gz
333		333	20	NGS_STRs_Cat_Data/Gesamt-333_S59_L001_R2_001.fastq.gz
333		333	21	NGS_STRs_Cat_Data/Gesamt-333_S59_L001_R2_001.fastq.gz
333		333	22	NGS_STRs_Cat_Data/Gesamt-333_S59_L001_R2_001.fastq.gz
333		333	23	NGS_STRs_Cat_Data/Gesamt-333_S59_L001_R2_001.fastq.gz
333		333	24	NGS_STRs_Cat_Data/Gesamt-333_S59_L001_R2_001.fastq.gz
333		333	25	NGS_STRs_Cat_Data/Gesamt-333_S59_L001_R2_001.fastq.gz
333		333	26	NGS_STRs_Cat_Data/Gesamt-333_S59_L001_R2_001.fastq.gz
333		333	27	NGS_STRs_Cat_Data/Gesamt-333_S59_L001_R2_001.fastq.gz
333		333	28	NGS_STRs_Cat_Data/Gesamt-333_S59_L001_R2_001.fastq.gz
333		333	29	NGS_STRs_Cat_Data/Gesamt-333_S59_L001_R2_001.fastq.gz
333		333	30	NGS_STRs_Cat_Data/Gesamt-333_S59_L001_R2_001.fastq.gz
333		333	31	NGS_STRs_Cat_Data/Gesamt-333_S59_L001_R2_001.fastq.gz
333		333	32	NGS_STRs_Cat_Data/Gesamt-333_S59_L001_R2_001.fastq.gz
333		333	33	NGS_STRs_Cat_Data/Gesamt-333_S59_L001_R2_001.fastq.gz
333		333	34	NGS_STRs_Cat_Data/Gesamt-333_S59_L001_R2_001.fastq.gz
333		333	35	NGS_STRs_Cat_Data/Gesamt-333_S59_L001_R2_001.fastq.gz
333		333	36	NGS_STRs_Cat_Data/Gesamt-333_S59_L001_R2_001.fastq.gz
333		333	37	NGS_STRs_Cat_Data/Gesamt-333_S59_L001_R2_001.fastq.gz
333		333	38	NGS_STRs_Cat_Data/Gesamt-333_S59_L001_R2_001.fastq.gz
333		333	39	NGS_STRs_Cat_Data/Gesamt-333_S59_L001_R2_001.fastq.gz
333		333	40	NGS_STRs_Cat_Data/Gesamt-333_S59_L001_R2_001.fastq.gz
333		333	41	NGS_STRs_Cat_Data/Gesamt-333_S59_L001_R2_001.fastq.gz
333		333	42	NGS_STRs_Cat_Data/Gesamt-333_S59_L001_R2_001.fastq.gz
333		333	43	NGS_STRs_Cat_Data/Gesamt-333_S59_L001_R2_001.fastq.gz
333		333	44	NGS_STRs_Cat_Data/Gesamt-333_S59_L001_R2_001.fastq.gz
333		333	45	NGS_STRs_Cat_Data/Gesamt-333_S59_L001_R2_001.fastq.gz
518		518	1	NGS_STRs_Cat_Data/Gesamt-518_S63_L001_R2_001.fastq.gz
518		518	2	NGS_STRs_Cat_Data/Gesamt-518_S63_L001_R2_001.fastq.gz
518		518	3	NGS_STRs_Cat_Data/Gesamt-518_S63_L001_R2_001.fastq.gz
518		518	4	NGS_STRs_Cat_Data/Gesamt-518_S63_L001_R2_001.fastq.gz
518		518	5	NGS_STRs_Cat_Data/Gesamt-518_S63_L001_R2_001.fastq.gz
518		518	6	NGS_STRs_Cat_Data/Gesamt-518_S63_L001_R2_001.fastq.gz
518		518	7	NGS_STRs_Cat_Data/Gesamt-518_S63_L001_R2_001.fastq.gz
518		518	8	NGS_STRs_Cat_Data/Gesamt-518_S63_L001_R2_001.fastq.gz
518		518	9	NGS_STRs_Cat_Data/Gesamt-518_S63_L001_R2_001.fastq.gz
518		518	10	NGS_STRs_Cat_Data/Gesamt-518_S63_L001_R2_001.fastq.gz
518		518	11	NGS_STRs_Cat_Data/Gesamt-518_S63_L001_R2_001.fastq.gz
518		518	12	NGS_STRs_Cat_Data/Gesamt-518_S63_L001_R2_001.fastq.gz
518		518	13	NGS_STRs_Cat_Data/Gesamt-518_S63_L001_R2_001.fastq.gz
518		518	14	NGS_STRs_Cat_Data/Gesamt-518_S63_L001_R2_001.fastq.gz
518		518	15	NGS_STRs_Cat_Data/Gesamt-518_S63_L001_R2_001.fastq.gz
518		518	16	NGS_STRs_Cat_Data/Gesamt-518_S63_L001_R2_001.fastq.gz
518		518	17	NGS_STRs_Cat_Data/Gesamt-518_S63_L001_R2_001.fastq.gz
518		518	18	NGS_STRs_Cat_Data/Gesamt-518_S63_L001_R2_001.fastq.gz
518		518	19	NGS_STRs_Cat_Data/Gesamt-518_S63_L001_R2_001.fastq.gz
518		518	20	NGS_STRs_Cat_Data/Gesamt-518_S63_L001_R2_001.fastq.gz
518		518	21	NGS_STRs_Cat_Data/Gesamt-518_S63_L001_R2_001.fastq.gz
518		518	22	NGS_STRs_Cat_Data/Gesamt-518_S63_L001_R2_001.fastq.gz
518		518	23	NGS_STRs_Cat_Data/Gesamt-518_S63_L001_R2_001.fastq.gz
518		518	24	NGS_STRs_Cat_Data/Gesamt-518_S63_L001_R2_001.fastq.gz
518		518	25	NGS_STRs_Cat_Data/Gesamt-518_S63_L001_R2_001.fastq.gz
518		518	26	NGS_STRs_Cat_Data/Gesamt-518_S63_L001_R2_001.fastq.gz
518		518	27	NGS_STRs_Cat_Data/Gesamt-518_S63_L001_R2_001.fastq.gz
518		518	28	NGS_STRs_Cat_Data/Gesamt-518_S63_L001_R2_001.fastq.gz
518		518	29	NGS_STRs_Cat_Data/Gesamt-518_S63_L001_R2_001.fastq.gz
518		518	30	NGS_STRs_Cat_Data/Gesamt-518_S63_L001_R2_001.fastq.gz
518		518	31	NGS_STRs_Cat_Data/Gesamt-518_S63_L001_R2_001.fastq.gz
518		518	32	NGS_STRs_Cat_Data/Gesamt-518_S63_L001_R2_001.fastq.gz
518		518	33	NGS_STRs_Cat_Data/Gesamt-518_S63_L001_R2_001.fastq.gz
518		518	34	NGS_STRs_Cat_Data/Gesamt-518_S63_L001_R2_001.fastq.gz
518		518	35	NGS_STRs_Cat_Data/Gesamt-518_S63_L001_R2_001.fastq.gz
518		518	36	NGS_STRs_Cat_Data/Gesamt-518_S63_L001_R2_001.fastq.gz
518		518	37	NGS_STRs_Cat_Data/Gesamt-518_S63_L001_R2_001.fastq.gz
518		518	38	NGS_STRs_Cat_Data/Gesamt-518_S63_L001_R2_001.fastq.gz
518		518	39	NGS_STRs_Cat_Data/Gesamt-518_S63_L001_R2_001.fastq.gz
518		518	40	NGS_STRs_Cat_Data/Gesamt-518_S63_L001_R2_001.fastq.gz
518		518	41	NGS_STRs_Cat_Data/Gesamt-518_S63_L001_R2_001.fastq.gz
518		518	42	NGS_STRs_Cat_Data/Gesamt-518_S63_L001_R2_001.fastq.gz
518		518	43	NGS_STRs_Cat_Data/Gesamt-518_S63_L001_R2_001.fastq.gz
518		518	44	NGS_STRs_Cat_Data/Gesamt-518_S63_L001_R2_001.fastq.gz
518		518	45	NGS_STRs_Cat_Data/Gesamt-518_S63_L001_R2_001.fastq.gz
533		533	1	NGS_STRs_Cat_Data/Gesamt-533_S58_L001_R2_001.fastq.gz
533		533	2	NGS_STRs_Cat_Data/Gesamt-533_S58_L001_R2_001.fastq.gz
533		533	3	NGS_STRs_Cat_Data/Gesamt-533_S58_L001_R2_001.fastq.gz
533		533	4	NGS_STRs_Cat_Data/Gesamt-533_S58_L001_R2_001.fastq.gz
533		533	5	NGS_STRs_Cat_Data/Gesamt-533_S58_L001_R2_001.fastq.gz
533		533	6	NGS_STRs_Cat_Data/Gesamt-533_S58_L001_R2_001.fastq.gz
533		533	7	NGS_STRs_Cat_Data/Gesamt-533_S58_L001_R2_001.fastq.gz
533		533	8	NGS_STRs_Cat_Data/Gesamt-533_S58_L001_R2_001.fastq.gz
533		533	9	NGS_STRs_Cat_Data/Gesamt-533_S58_L001_R2_001.fastq.gz
533		533	10	NGS_STRs_Cat_Data/Gesamt-533_S58_L001_R2_001.fastq.gz
533		533	11	NGS_STRs_Cat_Data/Gesamt-533_S58_L001_R2_001.fastq.gz
533		533	12	NGS_STRs_Cat_Data/Gesamt-533_S58_L001_R2_001.fastq.gz
533		533	13	NGS_STRs_Cat_Data/Gesamt-533_S58_L001_R2_001.fastq.gz
533		533	14	NGS_STRs_Cat_Data/Gesamt-533_S58_L001_R2_001.fastq.gz
533		533	15	NGS_STRs_Cat_Data/Gesamt-533_S58_L001_R2_001.fastq.gz
533		533	16	NGS_STRs_Cat_Data/Gesamt-533_S58_L001_R2_001.fastq.gz
533		533	17	NGS_STRs_Cat_Data/Gesamt-533_S58_L001_R2_001.fastq.gz
533		533	18	NGS_STRs_Cat_Data/Gesamt-533_S58_L001_R2_001.fastq.gz
533		533	19	NGS_STRs_Cat_Data/Gesamt-533_S58_L001_R2_001.fastq.gz
533		533	20	NGS_STRs_Cat_Data/Gesamt-533_S58_L001_R2_001.fastq.gz
533		533	21	NGS_STRs_Cat_Data/Gesamt-533_S58_L001_R2_001.fastq.gz
533		533	22	NGS_STRs_Cat_Data/Gesamt-533_S58_L001_R2_001.fastq.gz
533		533	23	NGS_STRs_Cat_Data/Gesamt-533_S58_L001_R2_001.fastq.gz
533		533	24	NGS_STRs_Cat_Data/Gesamt-533_S58_L001_R2_001.fastq.gz
533		533	25	NGS_STRs_Cat_Data/Gesamt-533_S58_L001_R2_001.fastq.gz
533		533	26	NGS_STRs_Cat_Data/Gesamt-533_S58_L001_R2_001.fastq.gz
533		533	27	NGS_STRs_Cat_Data/Gesamt-533_S58_L001_R2_001.fastq.gz
533		533	28	NGS_STRs_Cat_Data/Gesamt-533_S58_L001_R2_001.fastq.gz
533		533	29	NGS_STRs_Cat_Data/Gesamt-533_S58_L001_R2_001.fastq.gz
533		533	30	NGS_STRs_Cat_Data/Gesamt-533_S58_L001_R2_001.fastq.gz
533		533	31	NGS_STRs_Cat_Data/Gesamt-533_S58_L001_R2_001.fastq.gz
533		533	32	NGS_STRs_Cat_Data/Gesamt-533_S58_L001_R2_001.fastq.gz
533		533	33	NGS_STRs_Cat_Data/Gesamt-533_S58_L001_R2_001.fastq.gz
533		533	34	NGS_STRs_Cat_Data/Gesamt-533_S58_L001_R2_001.fastq.gz
533		533	35	NGS_STRs_Cat_Data/Gesamt-533_S58_L001_R2_001.fastq.gz
533		533	36	NGS_STRs_Cat_Data/Gesamt-533_S58_L001_R2_001.fastq.gz
533		533	37	NGS_STRs_Cat_Data/Gesamt-533_S58_L001_R2_001.fastq.gz
533		533	38	NGS_STRs_Cat_Data/Gesamt-533_S58_L001_R2_001.fastq.gz
533		533	39	NGS_STRs_Cat_Data/Gesamt-533_S58_L001_R2_001.fastq.gz
533		533	40	NGS_STRs_Cat_Data/Gesamt-533_S58_L001_R2_001.fastq.gz
533		533	41	NGS_STRs_Cat_Data/Gesamt-533_S58_L001_R2_001.fastq.gz
533		533	42	NGS_STRs_Cat_Data/Gesamt-533_S58_L001_R2_001.fastq.gz
533		533	43	NGS_STRs_Cat_Data/Gesamt-533_S58_L001_R2_001.fastq.gz
533		533	44	NGS_STRs_Cat_Data/Gesamt-533_S58_L001_R2_001.fastq.gz
533		533	45	NGS_STRs_Cat_Data/Gesamt-533_S58_L001_R2_001.fastq.gz
708		708	1	NGS_STRs_Cat_Data/Gesamt-708_S60_L001_R2_001.fastq.gz
708		708	2	NGS_STRs_Cat_Data/Gesamt-708_S60_L001_R2_001.fastq.gz
708		708	3	NGS_STRs_Cat_Data/Gesamt-708_S60_L001_R2_001.fastq.gz
708		708	4	NGS_STRs_Cat_Data/Gesamt-708_S60_L001_R2_001.fastq.gz
708		708	5	NGS_STRs_Cat_Data/Gesamt-708_S60_L001_R2_001.fastq.gz
708		708	6	NGS_STRs_Cat_Data/Gesamt-708_S60_L001_R2_001.fastq.gz
708		708	7	NGS_STRs_Cat_Data/Gesamt-708_S60_L001_R2_001.fastq.gz
708		708	8	NGS_STRs_Cat_Data/Gesamt-708_S60_L001_R2_001.fastq.gz
708		708	9	NGS_STRs_Cat_Data/Gesamt-708_S60_L001_R2_001.fastq.gz
708		708	10	NGS_STRs_Cat_Data/Gesamt-708_S60_L001_R2_001.fastq.gz
708		708	11	NGS_STRs_Cat_Data/Gesamt-708_S60_L001_R2_001.fastq.gz
708		708	12	NGS_STRs_Cat_Data/Gesamt-708_S60_L001_R2_001.fastq.gz
708		708	13	NGS_STRs_Cat_Data/Gesamt-708_S60_L001_R2_001.fastq.gz
708		708	14	NGS_STRs_Cat_Data/Gesamt-708_S60_L001_R2_001.fastq.gz
708		708	15	NGS_STRs_Cat_Data/Gesamt-708_S60_L001_R2_001.fastq.gz
708		708	16	NGS_STRs_Cat_Data/Gesamt-708_S60_L001_R2_001.fastq.gz
708		708	17	NGS_STRs_Cat_Data/Gesamt-708_S60_L001_R2_001.fastq.gz
708		708	18	NGS_STRs_Cat_Data/Gesamt-708_S60_L001_R2_001.fastq.gz
708		708	19	NGS_STRs_Cat_Data/Gesamt-708_S60_L001_R2_001.fastq.gz
708		708	20	NGS_STRs_Cat_Data/Gesamt-708_S60_L001_R2_001.fastq.gz
708		708	21	NGS_STRs_Cat_Data/Gesamt-708_S60_L001_R2_001.fastq.gz
708		708	22	NGS_STRs_Cat_Data/Gesamt-708_S60_L001_R2_001.fastq.gz
708		708	23	NGS_STRs_Cat_Data/Gesamt-708_S60_L001_R2_001.fastq.gz
708		708	24	NGS_STRs_Cat_Data/Gesamt-708_S60_L001_R2_001.fastq.gz
708		708	25	NGS_STRs_Cat_Data/Gesamt-708_S60_L001_R2_001.fastq.gz
708		708	26	NGS_STRs_Cat_Data/Gesamt-708_S60_L001_R2_001.fastq.gz
708		708	27	NGS_STRs_Cat_Data/Gesamt-708_S60_L001_R2_001.fastq.gz
708		708	28	NGS_STRs_Cat_Data/Gesamt-708_S60_L001_R2_001.fastq.gz
708		708	29	NGS_STRs_Cat_Data/Gesamt-708_S60_L001_R2_001.fastq.gz
708		708	30	NGS_STRs_Cat_Data/Gesamt-708_S60_L001_R2_001.fastq.gz
708		708	31	NGS_STRs_Cat_Data/Gesamt-708_S60_L001_R2_001.fastq.gz
708		708	32	NGS_STRs_Cat_Data/Gesamt-708_S60_L001_R2_001.fastq.gz
708		708	33	NGS_STRs_Cat_Data/Gesamt-708_S60_L001_R2_001.fastq.gz
708		708	34	NGS_STRs_Cat_Data/Gesamt-708_S60_L001_R2_001.fastq.gz
708		708	35	NGS_STRs_Cat_Data/Gesamt-708_S60_L001_R2_001.fastq.gz
708		708	36	NGS_STRs_Cat_Data/Gesamt-708_S60_L001_R2_001.fastq.gz
708		708	37	NGS_STRs_Cat_Data/Gesamt-708_S60_L001_R2_001.fastq.gz
708		708	38	NGS_STRs_Cat_Data/Gesamt-708_S60_L001_R2_001.fastq.gz
708		708	39	NGS_STRs_Cat_Data/Gesamt-708_S60_L001_R2_001.fastq.gz
708		708	40	NGS_STRs_Cat_Data/Gesamt-708_S60_L001_R2_001.fastq.gz
708		708	41	NGS_STRs_Cat_Data/Gesamt-708_S60_L001_R2_001.fastq.gz
708		708	42	NGS_STRs_Cat_Data/Gesamt-708_S60_L001_R2_001.fastq.gz
708		708	43	NGS_STRs_Cat_Data/Gesamt-708_S60_L001_R2_001.fastq.gz
708		708	44	NGS_STRs_Cat_Data/Gesamt-708_S60_L001_R2_001.fastq.gz
708		708	45	NGS_STRs_Cat_Data/Gesamt-708_S60_L001_R2_001.fastq.gz
955		955	1	NGS_STRs_Cat_Data/Gesamt-955_S56_L001_R2_001.fastq.gz
955		955	2	NGS_STRs_Cat_Data/Gesamt-955_S56_L001_R2_001.fastq.gz
955		955	3	NGS_STRs_Cat_Data/Gesamt-955_S56_L001_R2_001.fastq.gz
955		955	4	NGS_STRs_Cat_Data/Gesamt-955_S56_L001_R2_001.fastq.gz
955		955	5	NGS_STRs_Cat_Data/Gesamt-955_S56_L001_R2_001.fastq.gz
955		955	6	NGS_STRs_Cat_Data/Gesamt-955_S56_L001_R2_001.fastq.gz
955		955	7	NGS_STRs_Cat_Data/Gesamt-955_S56_L001_R2_001.fastq.gz
955		955	8	NGS_STRs_Cat_Data/Gesamt-955_S56_L001_R2_001.fastq.gz
955		955	9	NGS_STRs_Cat_Data/Gesamt-955_S56_L001_R2_001.fastq.gz
955		955	10	NGS_STRs_Cat_Data/Gesamt-955_S56_L001_R2_001.fastq.gz
955		955	11	NGS_STRs_Cat_Data/Gesamt-955_S56_L001_R2_001.fastq.gz
955		955	12	NGS_STRs_Cat_Data/Gesamt-955_S56_L001_R2_001.fastq.gz
955		955	13	NGS_STRs_Cat_Data/Gesamt-955_S56_L001_R2_001.fastq.gz
955		955	14	NGS_STRs_Cat_Data/Gesamt-955_S56_L001_R2_001.fastq.gz
955		955	15	NGS_STRs_Cat_Data/Gesamt-955_S56_L001_R2_001.fastq.gz
955		955	16	NGS_STRs_Cat_Data/Gesamt-955_S56_L001_R2_001.fastq.gz
955		955	17	NGS_STRs_Cat_Data/Gesamt-955_S56_L001_R2_001.fastq.gz
955		955	18	NGS_STRs_Cat_Data/Gesamt-955_S56_L001_R2_001.fastq.gz
955		955	19	NGS_STRs_Cat_Data/Gesamt-955_S56_L001_R2_001.fastq.gz
955		955	20	NGS_STRs_Cat_Data/Gesamt-955_S56_L001_R2_001.fastq.gz
955		955	21	NGS_STRs_Cat_Data/Gesamt-955_S56_L001_R2_001.fastq.gz
955		955	22	NGS_STRs_Cat_Data/Gesamt-955_S56_L001_R2_001.fastq.gz
955		955	23	NGS_STRs_Cat_Data/Gesamt-955_S56_L001_R2_001.fastq.gz
955		955	24	NGS_STRs_Cat_Data/Gesamt-955_S56_L001_R2_001.fastq.gz
955		955	25	NGS_STRs_Cat_Data/Gesamt-955_S56_L001_R2_001.fastq.gz
955		955	26	NGS_STRs_Cat_Data/Gesamt-955_S56_L001_R2_001.fastq.gz
955		955	27	NGS_STRs_Cat_Data/Gesamt-955_S56_L001_R2_001.fastq.gz
955		955	28	NGS_STRs_Cat_Data/Gesamt-955_S56_L001_R2_001.fastq.gz
955		955	29	NGS_STRs_Cat_Data/Gesamt-955_S56_L001_R2_001.fastq.gz
955		955	30	NGS_STRs_Cat_Data/Gesamt-955_S56_L001_R2_001.fastq.gz
955		955	31	NGS_STRs_Cat_Data/Gesamt-955_S56_L001_R2_001.fastq.gz
955		955	32	NGS_STRs_Cat_Data/Gesamt-955_S56_L001_R2_001.fastq.gz
955		955	33	NGS_STRs_Cat_Data/Gesamt-955_S56_L001_R2_001.fastq.gz
955		955	34	NGS_STRs_Cat_Data/Gesamt-955_S56_L001_R2_001.fastq.gz
955		955	35	NGS_STRs_Cat_Data/Gesamt-955_S56_L001_R2_001.fastq.gz
955		955	36	NGS_STRs_Cat_Data/Gesamt-955_S56_L001_R2_001.fastq.gz
955		955	37	NGS_STRs_Cat_Data/Gesamt-955_S56_L001_R2_001.fastq.gz
955		955	38	NGS_STRs_Cat_Data/Gesamt-955_S56_L001_R2_001.fastq.gz
955		955	39	NGS_STRs_Cat_Data/Gesamt-955_S56_L001_R2_001.fastq.gz
955		955	40	NGS_STRs_Cat_Data/Gesamt-955_S56_L001_R2_001.fastq.gz
955		955	41	NGS_STRs_Cat_Data/Gesamt-955_S56_L001_R2_001.fastq.gz
955		955	42	NGS_STRs_Cat_Data/Gesamt-955_S56_L001_R2_001.fastq.gz
955		955	43	NGS_STRs_Cat_Data/Gesamt-955_S56_L001_R2_001.fastq.gz
955		955	44	NGS_STRs_Cat_Data/Gesamt-955_S56_L001_R2_001.fastq.gz
955		955	45	NGS_STRs_Cat_Data/Gesamt-955_S56_L001_R2_001.fastq.gz
1014		1014	1	NGS_STRs_Cat_Data/Gesamt-1014_S65_L001_R2_001.fastq.gz
1014		1014	2	NGS_STRs_Cat_Data/Gesamt-1014_S65_L001_R2_001.fastq.gz
1014		1014	3	NGS_STRs_Cat_Data/Gesamt-1014_S65_L001_R2_001.fastq.gz
1014		1014	4	NGS_STRs_Cat_Data/Gesamt-1014_S65_L001_R2_001.fastq.gz
1014		1014	5	NGS_STRs_Cat_Data/Gesamt-1014_S65_L001_R2_001.fastq.gz
1014		1014	6	NGS_STRs_Cat_Data/Gesamt-1014_S65_L001_R2_001.fastq.gz
1014		1014	7	NGS_STRs_Cat_Data/Gesamt-1014_S65_L001_R2_001.fastq.gz
1014		1014	8	NGS_STRs_Cat_Data/Gesamt-1014_S65_L001_R2_001.fastq.gz
1014		1014	9	NGS_STRs_Cat_Data/Gesamt-1014_S65_L001_R2_001.fastq.gz
1014		1014	10	NGS_STRs_Cat_Data/Gesamt-1014_S65_L001_R2_001.fastq.gz
1014		1014	11	NGS_STRs_Cat_Data/Gesamt-1014_S65_L001_R2_001.fastq.gz
1014		1014	12	NGS_STRs_Cat_Data/Gesamt-1014_S65_L001_R2_001.fastq.gz
1014		1014	13	NGS_STRs_Cat_Data/Gesamt-1014_S65_L001_R2_001.fastq.gz
1014		1014	14	NGS_STRs_Cat_Data/Gesamt-1014_S65_L001_R2_001.fastq.gz
1014		1014	15	NGS_STRs_Cat_Data/Gesamt-1014_S65_L001_R2_001.fastq.gz
1014		1014	16	NGS_STRs_Cat_Data/Gesamt-1014_S65_L001_R2_001.fastq.gz
1014		1014	17	NGS_STRs_Cat_Data/Gesamt-1014_S65_L001_R2_001.fastq.gz
1014		1014	18	NGS_STRs_Cat_Data/Gesamt-1014_S65_L001_R2_001.fastq.gz
1014		1014	19	NGS_STRs_Cat_Data/Gesamt-1014_S65_L001_R2_001.fastq.gz
1014		1014	20	NGS_STRs_Cat_Data/Gesamt-1014_S65_L001_R2_001.fastq.gz
1014		1014	21	NGS_STRs_Cat_Data/Gesamt-1014_S65_L001_R2_001.fastq.gz
1014		1014	22	NGS_STRs_Cat_Data/Gesamt-1014_S65_L001_R2_001.fastq.gz
1014		1014	23	NGS_STRs_Cat_Data/Gesamt-1014_S65_L001_R2_001.fastq.gz
1014		1014	24	NGS_STRs_Cat_Data/Gesamt-1014_S65_L001_R2_001.fastq.gz
1014		1014	25	NGS_STRs_Cat_Data/Gesamt-1014_S65_L001_R2_001.fastq.gz
1014		1014	26	NGS_STRs_Cat_Data/Gesamt-1014_S65_L001_R2_001.fastq.gz
1014		1014	27	NGS_STRs_Cat_Data/Gesamt-1014_S65_L001_R2_001.fastq.gz
1014		1014	28	NGS_STRs_Cat_Data/Gesamt-1014_S65_L001_R2_001.fastq.gz
1014		1014	29	NGS_STRs_Cat_Data/Gesamt-1014_S65_L001_R2_001.fastq.gz
1014		1014	30	NGS_STRs_Cat_Data/Gesamt-1014_S65_L001_R2_001.fastq.gz
1014		1014	31	NGS_STRs_Cat_Data/Gesamt-1014_S65_L001_R2_001.fastq.gz
1014		1014	32	NGS_STRs_Cat_Data/Gesamt-1014_S65_L001_R2_001.fastq.gz
1014		1014	33	NGS_STRs_Cat_Data/Gesamt-1014_S65_L001_R2_001.fastq.gz
1014		1014	34	NGS_STRs_Cat_Data/Gesamt-1014_S65_L001_R2_001.fastq.gz
1014		1014	35	NGS_STRs_Cat_Data/Gesamt-1014_S65_L001_R2_001.fastq.gz
1014		1014	36	NGS_STRs_Cat_Data/Gesamt-1014_S65_L001_R2_001.fastq.gz
1014		1014	37	NGS_STRs_Cat_Data/Gesamt-1014_S65_L001_R2_001.fastq.gz
1014		1014	38	NGS_STRs_Cat_Data/Gesamt-1014_S65_L001_R2_001.fastq.gz
1014		1014	39	NGS_STRs_Cat_Data/Gesamt-1014_S65_L001_R2_001.fastq.gz
1014		1014	40	NGS_STRs_Cat_Data/Gesamt-1014_S65_L001_R2_001.fastq.gz
1014		1014	41	NGS_STRs_Cat_Data/Gesamt-1014_S65_L001_R2_001.fastq.gz
1014		1014	42	NGS_STRs_Cat_Data/Gesamt-1014_S65_L001_R2_001.fastq.gz
1014		1014	43	NGS_STRs_Cat_Data/Gesamt-1014_S65_L001_R2_001.fastq.gz
1014		1014	44	NGS_STRs_Cat_Data/Gesamt-1014_S65_L001_R2_001.fastq.gz
1014		1014	45	NGS_STRs_Cat_Data/Gesamt-1014_S65_L001_R2_001.fastq.gz
1290		1290	1	NGS_STRs_Cat_Data/Gesamt-1290_S64_L001_R2_001.fastq.gz
1290		1290	2	NGS_STRs_Cat_Data/Gesamt-1290_S64_L001_R2_001.fastq.gz
1290		1290	3	NGS_STRs_Cat_Data/Gesamt-1290_S64_L001_R2_001.fastq.gz
1290		1290	4	NGS_STRs_Cat_Data/Gesamt-1290_S64_L001_R2_001.fastq.gz
1290		1290	5	NGS_STRs_Cat_Data/Gesamt-1290_S64_L001_R2_001.fastq.gz
1290		1290	6	NGS_STRs_Cat_Data/Gesamt-1290_S64_L001_R2_001.fastq.gz
1290		1290	7	NGS_STRs_Cat_Data/Gesamt-1290_S64_L001_R2_001.fastq.gz
1290		1290	8	NGS_STRs_Cat_Data/Gesamt-1290_S64_L001_R2_001.fastq.gz
1290		1290	9	NGS_STRs_Cat_Data/Gesamt-1290_S64_L001_R2_001.fastq.gz
1290		1290	10	NGS_STRs_Cat_Data/Gesamt-1290_S64_L001_R2_001.fastq.gz
1290		1290	11	NGS_STRs_Cat_Data/Gesamt-1290_S64_L001_R2_001.fastq.gz
1290		1290	12	NGS_STRs_Cat_Data/Gesamt-1290_S64_L001_R2_001.fastq.gz
1290		1290	13	NGS_STRs_Cat_Data/Gesamt-1290_S64_L001_R2_001.fastq.gz
1290		1290	14	NGS_STRs_Cat_Data/Gesamt-1290_S64_L001_R2_001.fastq.gz
1290		1290	15	NGS_STRs_Cat_Data/Gesamt-1290_S64_L001_R2_001.fastq.gz
1290		1290	16	NGS_STRs_Cat_Data/Gesamt-1290_S64_L001_R2_001.fastq.gz
1290		1290	17	NGS_STRs_Cat_Data/Gesamt-1290_S64_L001_R2_001.fastq.gz
1290		1290	18	NGS_STRs_Cat_Data/Gesamt-1290_S64_L001_R2_001.fastq.gz
1290		1290	19	NGS_STRs_Cat_Data/Gesamt-1290_S64_L001_R2_001.fastq.gz
1290		1290	20	NGS_STRs_Cat_Data/Gesamt-1290_S64_L001_R2_001.fastq.gz
1290		1290	21	NGS_STRs_Cat_Data/Gesamt-1290_S64_L001_R2_001.fastq.gz
1290		1290	22	NGS_STRs_Cat_Data/Gesamt-1290_S64_L001_R2_001.fastq.gz
1290		1290	23	NGS_STRs_Cat_Data/Gesamt-1290_S64_L001_R2_001.fastq.gz
1290		1290	24	NGS_STRs_Cat_Data/Gesamt-1290_S64_L001_R2_001.fastq.gz
1290		1290	25	NGS_STRs_Cat_Data/Gesamt-1290_S64_L001_R2_001.fastq.gz
1290		1290	26	NGS_STRs_Cat_Data/Gesamt-1290_S64_L001_R2_001.fastq.gz
1290		1290	27	NGS_STRs_Cat_Data/Gesamt-1290_S64_L001_R2_001.fastq.gz
1290		1290	28	NGS_STRs_Cat_Data/Gesamt-1290_S64_L001_R2_001.fastq.gz
1290		1290	29	NGS_STRs_Cat_Data/Gesamt-1290_S64_L001_R2_001.fastq.gz
1290		1290	30	NGS_STRs_Cat_Data/Gesamt-1290_S64_L001_R2_001.fastq.gz
1290		1290	31	NGS_STRs_Cat_Data/Gesamt-1290_S64_L001_R2_001.fastq.gz
1290		1290	32	NGS_STRs_Cat_Data/Gesamt-1290_S64_L001_R2_001.fastq.gz
1290		1290	33	NGS_STRs_Cat_Data/Gesamt-1290_S64_L001_R2_001.fastq.gz
1290		1290	34	NGS_STRs_Cat_Data/Gesamt-1290_S64_L001_R2_001.fastq.gz
1290		1290	35	NGS_STRs_Cat_Data/Gesamt-1290_S64_L001_R2_001.fastq.gz
1290		1290	36	NGS_STRs_Cat_Data/Gesamt-1290_S64_L001_R2_001.fastq.gz
1290		1290	37	NGS_STRs_Cat_Data/Gesamt-1290_S64_L001_R2_001.fastq.gz
1290		1290	38	NGS_STRs_Cat_Data/Gesamt-1290_S64_L001_R2_001.fastq.gz
1290		1290	39	NGS_STRs_Cat_Data/Gesamt-1290_S64_L001_R2_001.fastq.gz
1290		1290	40	NGS_STRs_Cat_Data/Gesamt-1290_S64_L001_R2_001.fastq.gz
1290		1290	41	NGS_STRs_Cat_Data/Gesamt-1290_S64_L001_R2_001.fastq.gz
1290		1290	42	NGS_STRs_Cat_Data/Gesamt-1290_S64_L001_R2_001.fastq.gz
1290		1290	43	NGS_STRs_Cat_Data/Gesamt-1290_S64_L001_R2_001.fastq.gz
1290		1290	44	NGS_STRs_Cat_Data/Gesamt-1290_S64_L001_R2_001.fastq.gz
1290		1290	45	NGS_STRs_Cat_Data/Gesamt-1290_S64_L001_R2_001.fastq.gz
1361		1361	1	NGS_STRs_Cat_Data/Gesamt-1361_S57_L001_R2_001.fastq.gz
1361		1361	2	NGS_STRs_Cat_Data/Gesamt-1361_S57_L001_R2_001.fastq.gz
1361		1361	3	NGS_STRs_Cat_Data/Gesamt-1361_S57_L001_R2_001.fastq.gz
1361		1361	4	NGS_STRs_Cat_Data/Gesamt-1361_S57_L001_R2_001.fastq.gz
1361		1361	5	NGS_STRs_Cat_Data/Gesamt-1361_S57_L001_R2_001.fastq.gz
1361		1361	6	NGS_STRs_Cat_Data/Gesamt-1361_S57_L001_R2_001.fastq.gz
1361		1361	7	NGS_STRs_Cat_Data/Gesamt-1361_S57_L001_R2_001.fastq.gz
1361		1361	8	NGS_STRs_Cat_Data/Gesamt-1361_S57_L001_R2_001.fastq.gz
1361		1361	9	NGS_STRs_Cat_Data/Gesamt-1361_S57_L001_R2_001.fastq.gz
1361		1361	10	NGS_STRs_Cat_Data/Gesamt-1361_S57_L001_R2_001.fastq.gz
1361		1361	11	NGS_STRs_Cat_Data/Gesamt-1361_S57_L001_R2_001.fastq.gz
1361		1361	12	NGS_STRs_Cat_Data/Gesamt-1361_S57_L001_R2_001.fastq.gz
1361		1361	13	NGS_STRs_Cat_Data/Gesamt-1361_S57_L001_R2_001.fastq.gz
1361		1361	14	NGS_STRs_Cat_Data/Gesamt-1361_S57_L001_R2_001.fastq.gz
1361		1361	15	NGS_STRs_Cat_Data/Gesamt-1361_S57_L001_R2_001.fastq.gz
1361		1361	16	NGS_STRs_Cat_Data/Gesamt-1361_S57_L001_R2_001.fastq.gz
1361		1361	17	NGS_STRs_Cat_Data/Gesamt-1361_S57_L001_R2_001.fastq.gz
1361		1361	18	NGS_STRs_Cat_Data/Gesamt-1361_S57_L001_R2_001.fastq.gz
1361		1361	19	NGS_STRs_Cat_Data/Gesamt-1361_S57_L001_R2_001.fastq.gz
1361		1361	20	NGS_STRs_Cat_Data/Gesamt-1361_S57_L001_R2_001.fastq.gz
1361		1361	21	NGS_STRs_Cat_Data/Gesamt-1361_S57_L001_R2_001.fastq.gz
1361		1361	22	NGS_STRs_Cat_Data/Gesamt-1361_S57_L001_R2_001.fastq.gz
1361		1361	23	NGS_STRs_Cat_Data/Gesamt-1361_S57_L001_R2_001.fastq.gz
1361		1361	24	NGS_STRs_Cat_Data/Gesamt-1361_S57_L001_R2_001.fastq.gz
1361		1361	25	NGS_STRs_Cat_Data/Gesamt-1361_S57_L001_R2_001.fastq.gz
1361		1361	26	NGS_STRs_Cat_Data/Gesamt-1361_S57_L001_R2_001.fastq.gz
1361		1361	27	NGS_STRs_Cat_Data/Gesamt-1361_S57_L001_R2_001.fastq.gz
1361		1361	28	NGS_STRs_Cat_Data/Gesamt-1361_S57_L001_R2_001.fastq.gz
1361		1361	29	NGS_STRs_Cat_Data/Gesamt-1361_S57_L001_R2_001.fastq.gz
1361		1361	30	NGS_STRs_Cat_Data/Gesamt-1361_S57_L001_R2_001.fastq.gz
1361		1361	31	NGS_STRs_Cat_Data/Gesamt-1361_S57_L001_R2_001.fastq.gz
1361		1361	32	NGS_STRs_Cat_Data/Gesamt-1361_S57_L001_R2_001.fastq.gz
1361		1361	33	NGS_STRs_Cat_Data/Gesamt-1361_S57_L001_R2_001.fastq.gz
1361		1361	34	NGS_STRs_Cat_Data/Gesamt-1361_S57_L001_R2_001.fastq.gz
1361		1361	35	NGS_STRs_Cat_Data/Gesamt-1361_S57_L001_R2_001.fastq.gz
1361		1361	36	NGS_STRs_Cat_Data/Gesamt-1361_S57_L001_R2_001.fastq.gz
1361		1361	37	NGS_STRs_Cat_Data/Gesamt-1361_S57_L001_R2_001.fastq.gz
1361		1361	38	NGS_STRs_Cat_Data/Gesamt-1361_S57_L001_R2_001.fastq.gz
1361		1361	39	NGS_STRs_Cat_Data/Gesamt-1361_S57_L001_R2_001.fastq.gz
1361		1361	40	NGS_STRs_Cat_Data/Gesamt-1361_S57_L001_R2_001.fastq.gz
1361		1361	41	NGS_STRs_Cat_Data/Gesamt-1361_S57_L001_R2_001.fastq.gz
1361		1361	42	NGS_STRs_Cat_Data/Gesamt-1361_S57_L001_R2_001.fastq.gz
1361		1361	43	NGS_STRs_Cat_Data/Gesamt-1361_S57_L001_R2_001.fastq.gz
1361		1361	44	NGS_STRs_Cat_Data/Gesamt-1361_S57_L001_R2_001.fastq.gz
1361		1361	45	NGS_STRs_Cat_Data/Gesamt-1361_S57_L001_R2_001.fastq.gz
NTC		NTC	1	NGS_STRs_Cat_Data/Gesamt-NTC_S66_L001_R2_001.fastq.gz
NTC		NTC	2	NGS_STRs_Cat_Data/Gesamt-NTC_S66_L001_R2_001.fastq.gz
NTC		NTC	3	NGS_STRs_Cat_Data/Gesamt-NTC_S66_L001_R2_001.fastq.gz
NTC		NTC	4	NGS_STRs_Cat_Data/Gesamt-NTC_S66_L001_R2_001.fastq.gz
NTC		NTC	5	NGS_STRs_Cat_Data/Gesamt-NTC_S66_L001_R2_001.fastq.gz
NTC		NTC	6	NGS_STRs_Cat_Data/Gesamt-NTC_S66_L001_R2_001.fastq.gz
NTC		NTC	7	NGS_STRs_Cat_Data/Gesamt-NTC_S66_L001_R2_001.fastq.gz
NTC		NTC	8	NGS_STRs_Cat_Data/Gesamt-NTC_S66_L001_R2_001.fastq.gz
NTC		NTC	9	NGS_STRs_Cat_Data/Gesamt-NTC_S66_L001_R2_001.fastq.gz
NTC		NTC	10	NGS_STRs_Cat_Data/Gesamt-NTC_S66_L001_R2_001.fastq.gz
NTC		NTC	11	NGS_STRs_Cat_Data/Gesamt-NTC_S66_L001_R2_001.fastq.gz
NTC		NTC	12	NGS_STRs_Cat_Data/Gesamt-NTC_S66_L001_R2_001.fastq.gz
NTC		NTC	13	NGS_STRs_Cat_Data/Gesamt-NTC_S66_L001_R2_001.fastq.gz
NTC		NTC	14	NGS_STRs_Cat_Data/Gesamt-NTC_S66_L001_R2_001.fastq.gz
NTC		NTC	15	NGS_STRs_Cat_Data/Gesamt-NTC_S66_L001_R2_001.fastq.gz
NTC		NTC	16	NGS_STRs_Cat_Data/Gesamt-NTC_S66_L001_R2_001.fastq.gz
NTC		NTC	17	NGS_STRs_Cat_Data/Gesamt-NTC_S66_L001_R2_001.fastq.gz
NTC		NTC	18	NGS_STRs_Cat_Data/Gesamt-NTC_S66_L001_R2_001.fastq.gz
NTC		NTC	19	NGS_STRs_Cat_Data/Gesamt-NTC_S66_L001_R2_001.fastq.gz
NTC		NTC	20	NGS_STRs_Cat_Data/Gesamt-NTC_S66_L001_R2_001.fastq.gz
NTC		NTC	21	NGS_STRs_Cat_Data/Gesamt-NTC_S66_L001_R2_001.fastq.gz
NTC		NTC	22	NGS_STRs_Cat_Data/Gesamt-NTC_S66_L001_R2_001.fastq.gz
NTC		NTC	23	NGS_STRs_Cat_Data/Gesamt-NTC_S66_L001_R2_001.fastq.gz
NTC		NTC	24	NGS_STRs_Cat_Data/Gesamt-NTC_S66_L001_R2_001.fastq.gz
NTC		NTC	25	NGS_STRs_Cat_Data/Gesamt-NTC_S66_L001_R2_001.fastq.gz
NTC		NTC	26	NGS_STRs_Cat_Data/Gesamt-NTC_S66_L001_R2_001.fastq.gz
NTC		NTC	27	NGS_STRs_Cat_Data/Gesamt-NTC_S66_L001_R2_001.fastq.gz
NTC		NTC	28	NGS_STRs_Cat_Data/Gesamt-NTC_S66_L001_R2_001.fastq.gz
NTC		NTC	29	NGS_STRs_Cat_Data/Gesamt-NTC_S66_L001_R2_001.fastq.gz
NTC		NTC	30	NGS_STRs_Cat_Data/Gesamt-NTC_S66_L001_R2_001.fastq.gz
NTC		NTC	31	NGS_STRs_Cat_Data/Gesamt-NTC_S66_L001_R2_001.fastq.gz
NTC		NTC	32	NGS_STRs_Cat_Data/Gesamt-NTC_S66_L001_R2_001.fastq.gz
NTC		NTC	33	NGS_STRs_Cat_Data/Gesamt-NTC_S66_L001_R2_001.fastq.gz
NTC		NTC	34	NGS_STRs_Cat_Data/Gesamt-NTC_S66_L001_R2_001.fastq.gz
NTC		NTC	35	NGS_STRs_Cat_Data/Gesamt-NTC_S66_L001_R2_001.fastq.gz
NTC		NTC	36	NGS_STRs_Cat_Data/Gesamt-NTC_S66_L001_R2_001.fastq.gz
NTC		NTC	37	NGS_STRs_Cat_Data/Gesamt-NTC_S66_L001_R2_001.fastq.gz
NTC		NTC	38	NGS_STRs_Cat_Data/Gesamt-NTC_S66_L001_R2_001.fastq.gz
NTC		NTC	39	NGS_STRs_Cat_Data/Gesamt-NTC_S66_L001_R2_001.fastq.gz
NTC		NTC	40	NGS_STRs_Cat_Data/Gesamt-NTC_S66_L001_R2_001.fastq.gz
NTC		NTC	41	NGS_STRs_Cat_Data/Gesamt-NTC_S66_L001_R2_001.fastq.gz
NTC		NTC	42	NGS_STRs_Cat_Data/Gesamt-NTC_S66_L001_R2_001.fastq.gz
NTC		NTC	43	NGS_STRs_Cat_Data/Gesamt-NTC_S66_L001_R2_001.fastq.gz
NTC		NTC	44	NGS_STRs_Cat_Data/Gesamt-NTC_S66_L001_R2_001.fastq.gz
NTC		NTC	45	NGS_STRs_Cat_Data/Gesamt-NTC_S66_L001_R2_001.fastq.gz
