# Supplementary material for: A refined panel of 42 microsatellite loci to universally genotype catarrhine primates
Source: Ecol Evol. 2020 Dec 13;11(1):498–505. doi: 10.1002/ece3.7069 (PMC7790618; doi:10.1002/ece3.7069)
Supplement: Supplementary file 1 — Appendix S1 [file ECE3-11-498-s001.zip › ece37069-sup-0008-3poolApproach_locus_attrs_P1.csv]

Locus	LengthMin	LengthMax	LengthBuffer	Motif	Primer	ReversePrimer	FullName
1	103	119	100	GT	AGTGATGGGTAGTCAAAC	GCAGGCACTGTGGGG	DXS571.2
6	99	127	100	AC	GCACTCATCATGGACAC	CATCTKTCCATTCAAAGGA	D1S2797
8	92	114	100	GT	AGGGTATGATGGAAAAGC	GGGTGTGAGATGGGAC	D2S391
10	71	131	100	TAGA	TTTGTGCTGGTTGCTGC	TGCACTGTTTYATCCATCT	D3S1768
11	81	116	100	AC	ACACATCTTTCAATTGCCA	TCATAACTCAAAAYCTCTGA	D4S403
13	111	139	100	TAGA	TGTCTGTGATGAACAAGG	AAAAGRACATCTTTGCTTGG	D5S1457
16	76	144	100	TCTA	TTCAAAGAGATAAATGGCC	GAATTYAGAATACCTTAAACT	D6S493
17	79	120	100	TG	TGAAAACCTTTAATCAGGAT	CTRTGGCAGGTGAGGG	D7S503
18	69	177	100	GT	TGGAATGACCCAGGACA	TGGAGGCTATGTGTAAAG	D8S271
20	131	161	100	GT	CATTAAAAAAGAAGCTGACA	TCATTTGATTGAAGCCAAG	D9S160
21	91	130	100	GT	GTATTGGGTCTTGATTGG	AAATGGATCATGGGAATTC	D9S1796
26	116	215	100	ATCT	TGGAGTCTTCATCCTATC	CCTGCATGGCCTGGCAG	D12S372
29	106	130	100	GT	GTGTGTTTGGGCTTTGAA	ATCTTTACTGCCACCTGT	D13S1291
37	91	127	100	TG	GCATGTGGAATATGTGGA	GTCTTTTGCATTTAMATTGC	D16S3106
39	99	145	100	GT	GAATACCTAGCATGTGCC	TTCTCCAGTTATTCCCCA	D17S791
40	108	153	100	TAGA	CACTTTCATTTGGAACTATA	CTCTGGTTCTGGCTTCT	D17S1304
41	75	113	100	AC	GGTCTTTTGAAGAGGTTG	TAGAAGGCWTTAAATTTTGC	D18S57
44	79	124	100	AC	CCACAGAAAGTGCTGGA	CCAGGGATGGGARCAAA	D20S199
