# Supplementary material for: A refined panel of 42 microsatellite loci to universally genotype catarrhine primates
Source: Ecol Evol. 2020 Dec 13;11(1):498–505. doi: 10.1002/ece3.7069 (PMC7790618; doi:10.1002/ece3.7069)
Supplement: Supplementary file 1 — Appendix S1 [file ECE3-11-498-s001.zip › ece37069-sup-0009-3poolApproach_locus_attrs_P2.csv]

Locus	LengthMin	LengthMax	LengthBuffer	Motif	Primer	ReversePrimer	FullName
2	123	169	100	GT	ATTGGCAAAGAGTACAGG	CTAATTTCTATTATAAACAGAT	DX8043
3	121	144	100	TG	CCAGCAGTAGACCCAG	ATAGTTGTAAATTCTRATATTAA	DYS579
4	87	123	100	AC	TCAGTCCCAGCACTTCT	TTAATTGTAAATTATCWTTCCT	D1S207
5	85	133	100	AAGG	CCTAGACAATGGGAGAG	TGGCCAAAATACTTAATCC	D1S1675
7	106	136	100	GT	AGGTCCTCTTTAGGATCA	GTCATTTTCTCATTAGGAG	D2S146
12	104	134	100	GCT	GAAAGGGTTCAGAAGGAA	CAGTTCTGGCCGCCAA	D4S2430
14	89	121	100	GT	GGTCTGCAGTAGCAGAA	GAGCTGTCTCACATTTAG	D6S264
15	110	150	100	GT	ATATTCATGCTTGTACCAG	CTTATGCTTCTGTAATTTTC	D6S287
23	127	155	100	GT	ACTGACACCCTCCCAC	CTCCTCCTGGAAGCTC	D10S587
27	74	148	100	TATC	ATTAAACTAATAAGCATTTGTT	TTCTGCTTTGAYTCCTAAAA	D12S375
28	105	148	100	TG	GCCTGGGGTGAGGCA	TGCCAYTGAGTTTCCCAA	D13S280
31	115	177	100	GT	GAGAGCAGCCATTGAGA	TGAAATCACTTATAATCAACA	D14S66
