# Supplementary material for: A refined panel of 42 microsatellite loci to universally genotype catarrhine primates
Source: Ecol Evol. 2020 Dec 13;11(1):498–505. doi: 10.1002/ece3.7069 (PMC7790618; doi:10.1002/ece3.7069)
Supplement: Supplementary file 1 — Appendix S1 [file ECE3-11-498-s001.zip › ece37069-sup-0010-3poolApproach_locus_attrs_P3.csv]

Locus	LengthMin	LengthMax	LengthBuffer	Motif	Primer	ReversePrimer	FullName
9	98	140	100	TG	CCTCATTAAGTTTGATCAAT	TTAAACTGACTWATGAATACA	D3S1614
19	134	166	100	TG	CCAAATGAAAAGGGACATT	ACTGTTCAATTGRCAAAATC	D8S505
22	96	152	100	CT	AAGCTGTACTTTCAGATTC	TAGAGATGGAKGCAGGG	D10S179
30	88	154	100	AC	CAATATGCTCCGGAACTT	TTTATAATRGTGTATCAGAGA	D14S61
32	139	166	100	TG	CTCTTAGTGGTCATTCTC	CTCAAATATCAYTGACTCAT	D14S255
33	96	144	100	TAA	TCAAGCCCTCTTGGAAAT	TAATGAAGCTTTMTCTTGCA	D15S649
35	98	136	100	GT	TGAAGCTTATTCATTTGTGT	AATCTCTGGGACTCTGAA	D16S403
36	80	114	100	AC	GATATCAGAATGGAACAATA	CACAARATACAGAGTAACAA	D16S3089
38	114	154	100	TG	CTTAAAACTTACTCCATTC	GATTGCCRCTAATCTTCC	D17S261
42	150	171	100	AAT	AACTCTTTGGGACTTTACA	TTGGGATTTTCATTAGTTTG	D18S861
43	144	167	100	GT	GAGTCACAGTCAATATTTC	CTCAGGATTGCAACTTGA	D20S189
45	114	142	100	TTCA	AAACTCAACCCAAGCCC	TCATTGAAGTGGGCAGAT	D20S1083
