# Supplementary material for: A refined panel of 42 microsatellite loci to universally genotype catarrhine primates
Source: Ecol Evol. 2020 Dec 13;11(1):498–505. doi: 10.1002/ece3.7069 (PMC7790618; doi:10.1002/ece3.7069)
Supplement: Supplementary file 1 — Appendix S1 [file ECE3-11-498-s001.zip › ece37069-sup-0011-3poolApproach_samples_P1.csv]

Sample	Replicate	GMCode	Locus	Filename
955		955	1	NGS_STRs_Cat2/P1-955_S1_L001_R2_001.fastq.gz
955		955	6	NGS_STRs_Cat2/P1-955_S1_L001_R2_001.fastq.gz
955		955	8	NGS_STRs_Cat2/P1-955_S1_L001_R2_001.fastq.gz
955		955	10	NGS_STRs_Cat2/P1-955_S1_L001_R2_001.fastq.gz
955		955	11	NGS_STRs_Cat2/P1-955_S1_L001_R2_001.fastq.gz
955		955	13	NGS_STRs_Cat2/P1-955_S1_L001_R2_001.fastq.gz
955		955	16	NGS_STRs_Cat2/P1-955_S1_L001_R2_001.fastq.gz
955		955	17	NGS_STRs_Cat2/P1-955_S1_L001_R2_001.fastq.gz
955		955	18	NGS_STRs_Cat2/P1-955_S1_L001_R2_001.fastq.gz
955		955	20	NGS_STRs_Cat2/P1-955_S1_L001_R2_001.fastq.gz
955		955	21	NGS_STRs_Cat2/P1-955_S1_L001_R2_001.fastq.gz
955		955	26	NGS_STRs_Cat2/P1-955_S1_L001_R2_001.fastq.gz
955		955	29	NGS_STRs_Cat2/P1-955_S1_L001_R2_001.fastq.gz
955		955	37	NGS_STRs_Cat2/P1-955_S1_L001_R2_001.fastq.gz
955		955	39	NGS_STRs_Cat2/P1-955_S1_L001_R2_001.fastq.gz
955		955	40	NGS_STRs_Cat2/P1-955_S1_L001_R2_001.fastq.gz
955		955	41	NGS_STRs_Cat2/P1-955_S1_L001_R2_001.fastq.gz
955		955	44	NGS_STRs_Cat2/P1-955_S1_L001_R2_001.fastq.gz
1361		1361	1	NGS_STRs_Cat2/P1-1361_S2_L001_R2_001.fastq.gz
1361		1361	6	NGS_STRs_Cat2/P1-1361_S2_L001_R2_001.fastq.gz
1361		1361	8	NGS_STRs_Cat2/P1-1361_S2_L001_R2_001.fastq.gz
1361		1361	10	NGS_STRs_Cat2/P1-1361_S2_L001_R2_001.fastq.gz
1361		1361	11	NGS_STRs_Cat2/P1-1361_S2_L001_R2_001.fastq.gz
1361		1361	13	NGS_STRs_Cat2/P1-1361_S2_L001_R2_001.fastq.gz
1361		1361	16	NGS_STRs_Cat2/P1-1361_S2_L001_R2_001.fastq.gz
1361		1361	17	NGS_STRs_Cat2/P1-1361_S2_L001_R2_001.fastq.gz
1361		1361	18	NGS_STRs_Cat2/P1-1361_S2_L001_R2_001.fastq.gz
1361		1361	20	NGS_STRs_Cat2/P1-1361_S2_L001_R2_001.fastq.gz
1361		1361	21	NGS_STRs_Cat2/P1-1361_S2_L001_R2_001.fastq.gz
1361		1361	26	NGS_STRs_Cat2/P1-1361_S2_L001_R2_001.fastq.gz
1361		1361	29	NGS_STRs_Cat2/P1-1361_S2_L001_R2_001.fastq.gz
1361		1361	37	NGS_STRs_Cat2/P1-1361_S2_L001_R2_001.fastq.gz
1361		1361	39	NGS_STRs_Cat2/P1-1361_S2_L001_R2_001.fastq.gz
1361		1361	40	NGS_STRs_Cat2/P1-1361_S2_L001_R2_001.fastq.gz
1361		1361	41	NGS_STRs_Cat2/P1-1361_S2_L001_R2_001.fastq.gz
1361		1361	44	NGS_STRs_Cat2/P1-1361_S2_L001_R2_001.fastq.gz
533		533	1	NGS_STRs_Cat2/P1-533_S3_L001_R2_001.fastq.gz
533		533	6	NGS_STRs_Cat2/P1-533_S3_L001_R2_001.fastq.gz
533		533	8	NGS_STRs_Cat2/P1-533_S3_L001_R2_001.fastq.gz
533		533	10	NGS_STRs_Cat2/P1-533_S3_L001_R2_001.fastq.gz
533		533	11	NGS_STRs_Cat2/P1-533_S3_L001_R2_001.fastq.gz
533		533	13	NGS_STRs_Cat2/P1-533_S3_L001_R2_001.fastq.gz
533		533	16	NGS_STRs_Cat2/P1-533_S3_L001_R2_001.fastq.gz
533		533	17	NGS_STRs_Cat2/P1-533_S3_L001_R2_001.fastq.gz
533		533	18	NGS_STRs_Cat2/P1-533_S3_L001_R2_001.fastq.gz
533		533	20	NGS_STRs_Cat2/P1-533_S3_L001_R2_001.fastq.gz
533		533	21	NGS_STRs_Cat2/P1-533_S3_L001_R2_001.fastq.gz
533		533	26	NGS_STRs_Cat2/P1-533_S3_L001_R2_001.fastq.gz
533		533	29	NGS_STRs_Cat2/P1-533_S3_L001_R2_001.fastq.gz
533		533	37	NGS_STRs_Cat2/P1-533_S3_L001_R2_001.fastq.gz
533		533	39	NGS_STRs_Cat2/P1-533_S3_L001_R2_001.fastq.gz
533		533	40	NGS_STRs_Cat2/P1-533_S3_L001_R2_001.fastq.gz
533		533	41	NGS_STRs_Cat2/P1-533_S3_L001_R2_001.fastq.gz
533		533	44	NGS_STRs_Cat2/P1-533_S3_L001_R2_001.fastq.gz
333		333	1	NGS_STRs_Cat2/P1-333_S4_L001_R2_001.fastq.gz
333		333	6	NGS_STRs_Cat2/P1-333_S4_L001_R2_001.fastq.gz
333		333	8	NGS_STRs_Cat2/P1-333_S4_L001_R2_001.fastq.gz
333		333	10	NGS_STRs_Cat2/P1-333_S4_L001_R2_001.fastq.gz
333		333	11	NGS_STRs_Cat2/P1-333_S4_L001_R2_001.fastq.gz
333		333	13	NGS_STRs_Cat2/P1-333_S4_L001_R2_001.fastq.gz
333		333	16	NGS_STRs_Cat2/P1-333_S4_L001_R2_001.fastq.gz
333		333	17	NGS_STRs_Cat2/P1-333_S4_L001_R2_001.fastq.gz
333		333	18	NGS_STRs_Cat2/P1-333_S4_L001_R2_001.fastq.gz
333		333	20	NGS_STRs_Cat2/P1-333_S4_L001_R2_001.fastq.gz
333		333	21	NGS_STRs_Cat2/P1-333_S4_L001_R2_001.fastq.gz
333		333	26	NGS_STRs_Cat2/P1-333_S4_L001_R2_001.fastq.gz
333		333	29	NGS_STRs_Cat2/P1-333_S4_L001_R2_001.fastq.gz
333		333	37	NGS_STRs_Cat2/P1-333_S4_L001_R2_001.fastq.gz
333		333	39	NGS_STRs_Cat2/P1-333_S4_L001_R2_001.fastq.gz
333		333	40	NGS_STRs_Cat2/P1-333_S4_L001_R2_001.fastq.gz
333		333	41	NGS_STRs_Cat2/P1-333_S4_L001_R2_001.fastq.gz
333		333	44	NGS_STRs_Cat2/P1-333_S4_L001_R2_001.fastq.gz
7_08		7_08	1	NGS_STRs_Cat2/P1-708_S5_L001_R2_001.fastq.gz
7_08		7_08	6	NGS_STRs_Cat2/P1-708_S5_L001_R2_001.fastq.gz
7_08		7_08	8	NGS_STRs_Cat2/P1-708_S5_L001_R2_001.fastq.gz
7_08		7_08	10	NGS_STRs_Cat2/P1-708_S5_L001_R2_001.fastq.gz
7_08		7_08	11	NGS_STRs_Cat2/P1-708_S5_L001_R2_001.fastq.gz
7_08		7_08	13	NGS_STRs_Cat2/P1-708_S5_L001_R2_001.fastq.gz
7_08		7_08	16	NGS_STRs_Cat2/P1-708_S5_L001_R2_001.fastq.gz
7_08		7_08	17	NGS_STRs_Cat2/P1-708_S5_L001_R2_001.fastq.gz
7_08		7_08	18	NGS_STRs_Cat2/P1-708_S5_L001_R2_001.fastq.gz
7_08		7_08	20	NGS_STRs_Cat2/P1-708_S5_L001_R2_001.fastq.gz
7_08		7_08	21	NGS_STRs_Cat2/P1-708_S5_L001_R2_001.fastq.gz
7_08		7_08	26	NGS_STRs_Cat2/P1-708_S5_L001_R2_001.fastq.gz
7_08		7_08	29	NGS_STRs_Cat2/P1-708_S5_L001_R2_001.fastq.gz
7_08		7_08	37	NGS_STRs_Cat2/P1-708_S5_L001_R2_001.fastq.gz
7_08		7_08	39	NGS_STRs_Cat2/P1-708_S5_L001_R2_001.fastq.gz
7_08		7_08	40	NGS_STRs_Cat2/P1-708_S5_L001_R2_001.fastq.gz
7_08		7_08	41	NGS_STRs_Cat2/P1-708_S5_L001_R2_001.fastq.gz
7_08		7_08	44	NGS_STRs_Cat2/P1-708_S5_L001_R2_001.fastq.gz
215		215	1	NGS_STRs_Cat2/P1-215_S6_L001_R2_001.fastq.gz
215		215	6	NGS_STRs_Cat2/P1-215_S6_L001_R2_001.fastq.gz
215		215	8	NGS_STRs_Cat2/P1-215_S6_L001_R2_001.fastq.gz
215		215	10	NGS_STRs_Cat2/P1-215_S6_L001_R2_001.fastq.gz
215		215	11	NGS_STRs_Cat2/P1-215_S6_L001_R2_001.fastq.gz
215		215	13	NGS_STRs_Cat2/P1-215_S6_L001_R2_001.fastq.gz
215		215	16	NGS_STRs_Cat2/P1-215_S6_L001_R2_001.fastq.gz
215		215	17	NGS_STRs_Cat2/P1-215_S6_L001_R2_001.fastq.gz
215		215	18	NGS_STRs_Cat2/P1-215_S6_L001_R2_001.fastq.gz
215		215	20	NGS_STRs_Cat2/P1-215_S6_L001_R2_001.fastq.gz
215		215	21	NGS_STRs_Cat2/P1-215_S6_L001_R2_001.fastq.gz
215		215	26	NGS_STRs_Cat2/P1-215_S6_L001_R2_001.fastq.gz
215		215	29	NGS_STRs_Cat2/P1-215_S6_L001_R2_001.fastq.gz
215		215	37	NGS_STRs_Cat2/P1-215_S6_L001_R2_001.fastq.gz
215		215	39	NGS_STRs_Cat2/P1-215_S6_L001_R2_001.fastq.gz
215		215	40	NGS_STRs_Cat2/P1-215_S6_L001_R2_001.fastq.gz
215		215	41	NGS_STRs_Cat2/P1-215_S6_L001_R2_001.fastq.gz
215		215	44	NGS_STRs_Cat2/P1-215_S6_L001_R2_001.fastq.gz
103		103	1	NGS_STRs_Cat2/P1-103_S7_L001_R2_001.fastq.gz
103		103	6	NGS_STRs_Cat2/P1-103_S7_L001_R2_001.fastq.gz
103		103	8	NGS_STRs_Cat2/P1-103_S7_L001_R2_001.fastq.gz
103		103	10	NGS_STRs_Cat2/P1-103_S7_L001_R2_001.fastq.gz
103		103	11	NGS_STRs_Cat2/P1-103_S7_L001_R2_001.fastq.gz
103		103	13	NGS_STRs_Cat2/P1-103_S7_L001_R2_001.fastq.gz
103		103	16	NGS_STRs_Cat2/P1-103_S7_L001_R2_001.fastq.gz
103		103	17	NGS_STRs_Cat2/P1-103_S7_L001_R2_001.fastq.gz
103		103	18	NGS_STRs_Cat2/P1-103_S7_L001_R2_001.fastq.gz
103		103	20	NGS_STRs_Cat2/P1-103_S7_L001_R2_001.fastq.gz
103		103	21	NGS_STRs_Cat2/P1-103_S7_L001_R2_001.fastq.gz
103		103	26	NGS_STRs_Cat2/P1-103_S7_L001_R2_001.fastq.gz
103		103	29	NGS_STRs_Cat2/P1-103_S7_L001_R2_001.fastq.gz
103		103	37	NGS_STRs_Cat2/P1-103_S7_L001_R2_001.fastq.gz
103		103	39	NGS_STRs_Cat2/P1-103_S7_L001_R2_001.fastq.gz
103		103	40	NGS_STRs_Cat2/P1-103_S7_L001_R2_001.fastq.gz
103		103	41	NGS_STRs_Cat2/P1-103_S7_L001_R2_001.fastq.gz
103		103	44	NGS_STRs_Cat2/P1-103_S7_L001_R2_001.fastq.gz
518		518	1	NGS_STRs_Cat2/P1-518_S8_L001_R2_001.fastq.gz
518		518	6	NGS_STRs_Cat2/P1-518_S8_L001_R2_001.fastq.gz
518		518	8	NGS_STRs_Cat2/P1-518_S8_L001_R2_001.fastq.gz
518		518	10	NGS_STRs_Cat2/P1-518_S8_L001_R2_001.fastq.gz
518		518	11	NGS_STRs_Cat2/P1-518_S8_L001_R2_001.fastq.gz
518		518	13	NGS_STRs_Cat2/P1-518_S8_L001_R2_001.fastq.gz
518		518	16	NGS_STRs_Cat2/P1-518_S8_L001_R2_001.fastq.gz
518		518	17	NGS_STRs_Cat2/P1-518_S8_L001_R2_001.fastq.gz
518		518	18	NGS_STRs_Cat2/P1-518_S8_L001_R2_001.fastq.gz
518		518	20	NGS_STRs_Cat2/P1-518_S8_L001_R2_001.fastq.gz
518		518	21	NGS_STRs_Cat2/P1-518_S8_L001_R2_001.fastq.gz
518		518	26	NGS_STRs_Cat2/P1-518_S8_L001_R2_001.fastq.gz
518		518	29	NGS_STRs_Cat2/P1-518_S8_L001_R2_001.fastq.gz
518		518	37	NGS_STRs_Cat2/P1-518_S8_L001_R2_001.fastq.gz
518		518	39	NGS_STRs_Cat2/P1-518_S8_L001_R2_001.fastq.gz
518		518	40	NGS_STRs_Cat2/P1-518_S8_L001_R2_001.fastq.gz
518		518	41	NGS_STRs_Cat2/P1-518_S8_L001_R2_001.fastq.gz
518		518	44	NGS_STRs_Cat2/P1-518_S8_L001_R2_001.fastq.gz
1291		1291	1	NGS_STRs_Cat2/P1-1290_S9_L001_R2_001.fastq.gz
1291		1291	6	NGS_STRs_Cat2/P1-1290_S9_L001_R2_001.fastq.gz
1291		1291	8	NGS_STRs_Cat2/P1-1290_S9_L001_R2_001.fastq.gz
1291		1291	10	NGS_STRs_Cat2/P1-1290_S9_L001_R2_001.fastq.gz
1291		1291	11	NGS_STRs_Cat2/P1-1290_S9_L001_R2_001.fastq.gz
1291		1291	13	NGS_STRs_Cat2/P1-1290_S9_L001_R2_001.fastq.gz
1291		1291	16	NGS_STRs_Cat2/P1-1290_S9_L001_R2_001.fastq.gz
1291		1291	17	NGS_STRs_Cat2/P1-1290_S9_L001_R2_001.fastq.gz
1291		1291	18	NGS_STRs_Cat2/P1-1290_S9_L001_R2_001.fastq.gz
1291		1291	20	NGS_STRs_Cat2/P1-1290_S9_L001_R2_001.fastq.gz
1291		1291	21	NGS_STRs_Cat2/P1-1290_S9_L001_R2_001.fastq.gz
1291		1291	26	NGS_STRs_Cat2/P1-1290_S9_L001_R2_001.fastq.gz
1291		1291	29	NGS_STRs_Cat2/P1-1290_S9_L001_R2_001.fastq.gz
1291		1291	37	NGS_STRs_Cat2/P1-1290_S9_L001_R2_001.fastq.gz
1291		1291	39	NGS_STRs_Cat2/P1-1290_S9_L001_R2_001.fastq.gz
1291		1291	40	NGS_STRs_Cat2/P1-1290_S9_L001_R2_001.fastq.gz
1291		1291	41	NGS_STRs_Cat2/P1-1290_S9_L001_R2_001.fastq.gz
1291		1291	44	NGS_STRs_Cat2/P1-1290_S9_L001_R2_001.fastq.gz
1014		1014	1	NGS_STRs_Cat2/P1-1014_S10_L001_R2_001.fastq.gz
1014		1014	6	NGS_STRs_Cat2/P1-1014_S10_L001_R2_001.fastq.gz
1014		1014	8	NGS_STRs_Cat2/P1-1014_S10_L001_R2_001.fastq.gz
1014		1014	10	NGS_STRs_Cat2/P1-1014_S10_L001_R2_001.fastq.gz
1014		1014	11	NGS_STRs_Cat2/P1-1014_S10_L001_R2_001.fastq.gz
1014		1014	13	NGS_STRs_Cat2/P1-1014_S10_L001_R2_001.fastq.gz
1014		1014	16	NGS_STRs_Cat2/P1-1014_S10_L001_R2_001.fastq.gz
1014		1014	17	NGS_STRs_Cat2/P1-1014_S10_L001_R2_001.fastq.gz
1014		1014	18	NGS_STRs_Cat2/P1-1014_S10_L001_R2_001.fastq.gz
1014		1014	20	NGS_STRs_Cat2/P1-1014_S10_L001_R2_001.fastq.gz
1014		1014	21	NGS_STRs_Cat2/P1-1014_S10_L001_R2_001.fastq.gz
1014		1014	26	NGS_STRs_Cat2/P1-1014_S10_L001_R2_001.fastq.gz
1014		1014	29	NGS_STRs_Cat2/P1-1014_S10_L001_R2_001.fastq.gz
1014		1014	37	NGS_STRs_Cat2/P1-1014_S10_L001_R2_001.fastq.gz
1014		1014	39	NGS_STRs_Cat2/P1-1014_S10_L001_R2_001.fastq.gz
1014		1014	40	NGS_STRs_Cat2/P1-1014_S10_L001_R2_001.fastq.gz
1014		1014	41	NGS_STRs_Cat2/P1-1014_S10_L001_R2_001.fastq.gz
1014		1014	44	NGS_STRs_Cat2/P1-1014_S10_L001_R2_001.fastq.gz
NTC_blood		NTC_blood	1	NGS_STRs_Cat2/P1-NTC1-blood_S11_L001_R2_001.fastq.gz
NTC_blood		NTC_blood	6	NGS_STRs_Cat2/P1-NTC1-blood_S11_L001_R2_001.fastq.gz
NTC_blood		NTC_blood	8	NGS_STRs_Cat2/P1-NTC1-blood_S11_L001_R2_001.fastq.gz
NTC_blood		NTC_blood	10	NGS_STRs_Cat2/P1-NTC1-blood_S11_L001_R2_001.fastq.gz
NTC_blood		NTC_blood	11	NGS_STRs_Cat2/P1-NTC1-blood_S11_L001_R2_001.fastq.gz
NTC_blood		NTC_blood	13	NGS_STRs_Cat2/P1-NTC1-blood_S11_L001_R2_001.fastq.gz
NTC_blood		NTC_blood	16	NGS_STRs_Cat2/P1-NTC1-blood_S11_L001_R2_001.fastq.gz
NTC_blood		NTC_blood	17	NGS_STRs_Cat2/P1-NTC1-blood_S11_L001_R2_001.fastq.gz
NTC_blood		NTC_blood	18	NGS_STRs_Cat2/P1-NTC1-blood_S11_L001_R2_001.fastq.gz
NTC_blood		NTC_blood	20	NGS_STRs_Cat2/P1-NTC1-blood_S11_L001_R2_001.fastq.gz
NTC_blood		NTC_blood	21	NGS_STRs_Cat2/P1-NTC1-blood_S11_L001_R2_001.fastq.gz
NTC_blood		NTC_blood	26	NGS_STRs_Cat2/P1-NTC1-blood_S11_L001_R2_001.fastq.gz
NTC_blood		NTC_blood	29	NGS_STRs_Cat2/P1-NTC1-blood_S11_L001_R2_001.fastq.gz
NTC_blood		NTC_blood	37	NGS_STRs_Cat2/P1-NTC1-blood_S11_L001_R2_001.fastq.gz
NTC_blood		NTC_blood	39	NGS_STRs_Cat2/P1-NTC1-blood_S11_L001_R2_001.fastq.gz
NTC_blood		NTC_blood	40	NGS_STRs_Cat2/P1-NTC1-blood_S11_L001_R2_001.fastq.gz
NTC_blood		NTC_blood	41	NGS_STRs_Cat2/P1-NTC1-blood_S11_L001_R2_001.fastq.gz
NTC_blood		NTC_blood	44	NGS_STRs_Cat2/P1-NTC1-blood_S11_L001_R2_001.fastq.gz
