# Supplementary material for: A refined panel of 42 microsatellite loci to universally genotype catarrhine primates
Source: Ecol Evol. 2020 Dec 13;11(1):498–505. doi: 10.1002/ece3.7069 (PMC7790618; doi:10.1002/ece3.7069)
Supplement: Supplementary file 1 — Appendix S1 [file ECE3-11-498-s001.zip › ece37069-sup-0012-3poolApproach_samples_P2.csv]

Sample	Replicate	GMCode	Locus	Filename
955		955	2	NGS_STRs_Cat2/P2-955_S25_L001_R2_001.fastq.gz
955		955	3	NGS_STRs_Cat2/P2-955_S25_L001_R2_001.fastq.gz
955		955	4	NGS_STRs_Cat2/P2-955_S25_L001_R2_001.fastq.gz
955		955	5	NGS_STRs_Cat2/P2-955_S25_L001_R2_001.fastq.gz
955		955	7	NGS_STRs_Cat2/P2-955_S25_L001_R2_001.fastq.gz
955		955	12	NGS_STRs_Cat2/P2-955_S25_L001_R2_001.fastq.gz
955		955	14	NGS_STRs_Cat2/P2-955_S25_L001_R2_001.fastq.gz
955		955	15	NGS_STRs_Cat2/P2-955_S25_L001_R2_001.fastq.gz
955		955	23	NGS_STRs_Cat2/P2-955_S25_L001_R2_001.fastq.gz
955		955	27	NGS_STRs_Cat2/P2-955_S25_L001_R2_001.fastq.gz
955		955	28	NGS_STRs_Cat2/P2-955_S25_L001_R2_001.fastq.gz
955		955	31	NGS_STRs_Cat2/P2-955_S25_L001_R2_001.fastq.gz
1361		1361	2	NGS_STRs_Cat2/P2-1361_S26_L001_R2_001.fastq.gz
1361		1361	3	NGS_STRs_Cat2/P2-1361_S26_L001_R2_001.fastq.gz
1361		1361	4	NGS_STRs_Cat2/P2-1361_S26_L001_R2_001.fastq.gz
1361		1361	5	NGS_STRs_Cat2/P2-1361_S26_L001_R2_001.fastq.gz
1361		1361	7	NGS_STRs_Cat2/P2-1361_S26_L001_R2_001.fastq.gz
1361		1361	12	NGS_STRs_Cat2/P2-1361_S26_L001_R2_001.fastq.gz
1361		1361	14	NGS_STRs_Cat2/P2-1361_S26_L001_R2_001.fastq.gz
1361		1361	15	NGS_STRs_Cat2/P2-1361_S26_L001_R2_001.fastq.gz
1361		1361	23	NGS_STRs_Cat2/P2-1361_S26_L001_R2_001.fastq.gz
1361		1361	27	NGS_STRs_Cat2/P2-1361_S26_L001_R2_001.fastq.gz
1361		1361	28	NGS_STRs_Cat2/P2-1361_S26_L001_R2_001.fastq.gz
1361		1361	31	NGS_STRs_Cat2/P2-1361_S26_L001_R2_001.fastq.gz
533		533	2	NGS_STRs_Cat2/P2-533_S27_L001_R2_001.fastq.gz
533		533	3	NGS_STRs_Cat2/P2-533_S27_L001_R2_001.fastq.gz
533		533	4	NGS_STRs_Cat2/P2-533_S27_L001_R2_001.fastq.gz
533		533	5	NGS_STRs_Cat2/P2-533_S27_L001_R2_001.fastq.gz
533		533	7	NGS_STRs_Cat2/P2-533_S27_L001_R2_001.fastq.gz
533		533	12	NGS_STRs_Cat2/P2-533_S27_L001_R2_001.fastq.gz
533		533	14	NGS_STRs_Cat2/P2-533_S27_L001_R2_001.fastq.gz
533		533	15	NGS_STRs_Cat2/P2-533_S27_L001_R2_001.fastq.gz
533		533	23	NGS_STRs_Cat2/P2-533_S27_L001_R2_001.fastq.gz
533		533	27	NGS_STRs_Cat2/P2-533_S27_L001_R2_001.fastq.gz
533		533	28	NGS_STRs_Cat2/P2-533_S27_L001_R2_001.fastq.gz
533		533	31	NGS_STRs_Cat2/P2-533_S27_L001_R2_001.fastq.gz
333		333	2	NGS_STRs_Cat2/P2-333_S28_L001_R2_001.fastq.gz
333		333	3	NGS_STRs_Cat2/P2-333_S28_L001_R2_001.fastq.gz
333		333	4	NGS_STRs_Cat2/P2-333_S28_L001_R2_001.fastq.gz
333		333	5	NGS_STRs_Cat2/P2-333_S28_L001_R2_001.fastq.gz
333		333	7	NGS_STRs_Cat2/P2-333_S28_L001_R2_001.fastq.gz
333		333	12	NGS_STRs_Cat2/P2-333_S28_L001_R2_001.fastq.gz
333		333	14	NGS_STRs_Cat2/P2-333_S28_L001_R2_001.fastq.gz
333		333	15	NGS_STRs_Cat2/P2-333_S28_L001_R2_001.fastq.gz
333		333	23	NGS_STRs_Cat2/P2-333_S28_L001_R2_001.fastq.gz
333		333	27	NGS_STRs_Cat2/P2-333_S28_L001_R2_001.fastq.gz
333		333	28	NGS_STRs_Cat2/P2-333_S28_L001_R2_001.fastq.gz
333		333	31	NGS_STRs_Cat2/P2-333_S28_L001_R2_001.fastq.gz
7_08		7_08	2	NGS_STRs_Cat2/P2-708_S29_L001_R2_001.fastq.gz
7_08		7_08	3	NGS_STRs_Cat2/P2-708_S29_L001_R2_001.fastq.gz
7_08		7_08	4	NGS_STRs_Cat2/P2-708_S29_L001_R2_001.fastq.gz
7_08		7_08	5	NGS_STRs_Cat2/P2-708_S29_L001_R2_001.fastq.gz
7_08		7_08	7	NGS_STRs_Cat2/P2-708_S29_L001_R2_001.fastq.gz
7_08		7_08	12	NGS_STRs_Cat2/P2-708_S29_L001_R2_001.fastq.gz
7_08		7_08	14	NGS_STRs_Cat2/P2-708_S29_L001_R2_001.fastq.gz
7_08		7_08	15	NGS_STRs_Cat2/P2-708_S29_L001_R2_001.fastq.gz
7_08		7_08	23	NGS_STRs_Cat2/P2-708_S29_L001_R2_001.fastq.gz
7_08		7_08	27	NGS_STRs_Cat2/P2-708_S29_L001_R2_001.fastq.gz
7_08		7_08	28	NGS_STRs_Cat2/P2-708_S29_L001_R2_001.fastq.gz
7_08		7_08	31	NGS_STRs_Cat2/P2-708_S29_L001_R2_001.fastq.gz
215		215	2	NGS_STRs_Cat2/P2-215_S30_L001_R2_001.fastq.gz
215		215	3	NGS_STRs_Cat2/P2-215_S30_L001_R2_001.fastq.gz
215		215	4	NGS_STRs_Cat2/P2-215_S30_L001_R2_001.fastq.gz
215		215	5	NGS_STRs_Cat2/P2-215_S30_L001_R2_001.fastq.gz
215		215	7	NGS_STRs_Cat2/P2-215_S30_L001_R2_001.fastq.gz
215		215	12	NGS_STRs_Cat2/P2-215_S30_L001_R2_001.fastq.gz
215		215	14	NGS_STRs_Cat2/P2-215_S30_L001_R2_001.fastq.gz
215		215	15	NGS_STRs_Cat2/P2-215_S30_L001_R2_001.fastq.gz
215		215	23	NGS_STRs_Cat2/P2-215_S30_L001_R2_001.fastq.gz
215		215	27	NGS_STRs_Cat2/P2-215_S30_L001_R2_001.fastq.gz
215		215	28	NGS_STRs_Cat2/P2-215_S30_L001_R2_001.fastq.gz
215		215	31	NGS_STRs_Cat2/P2-215_S30_L001_R2_001.fastq.gz
103		103	2	NGS_STRs_Cat2/P2-103_S31_L001_R2_001.fastq.gz
103		103	3	NGS_STRs_Cat2/P2-103_S31_L001_R2_001.fastq.gz
103		103	4	NGS_STRs_Cat2/P2-103_S31_L001_R2_001.fastq.gz
103		103	5	NGS_STRs_Cat2/P2-103_S31_L001_R2_001.fastq.gz
103		103	7	NGS_STRs_Cat2/P2-103_S31_L001_R2_001.fastq.gz
103		103	12	NGS_STRs_Cat2/P2-103_S31_L001_R2_001.fastq.gz
103		103	14	NGS_STRs_Cat2/P2-103_S31_L001_R2_001.fastq.gz
103		103	15	NGS_STRs_Cat2/P2-103_S31_L001_R2_001.fastq.gz
103		103	23	NGS_STRs_Cat2/P2-103_S31_L001_R2_001.fastq.gz
103		103	27	NGS_STRs_Cat2/P2-103_S31_L001_R2_001.fastq.gz
103		103	28	NGS_STRs_Cat2/P2-103_S31_L001_R2_001.fastq.gz
103		103	31	NGS_STRs_Cat2/P2-103_S31_L001_R2_001.fastq.gz
518		518	2	NGS_STRs_Cat2/P2-518_S32_L001_R2_001.fastq.gz
518		518	3	NGS_STRs_Cat2/P2-518_S32_L001_R2_001.fastq.gz
518		518	4	NGS_STRs_Cat2/P2-518_S32_L001_R2_001.fastq.gz
518		518	5	NGS_STRs_Cat2/P2-518_S32_L001_R2_001.fastq.gz
518		518	7	NGS_STRs_Cat2/P2-518_S32_L001_R2_001.fastq.gz
518		518	12	NGS_STRs_Cat2/P2-518_S32_L001_R2_001.fastq.gz
518		518	14	NGS_STRs_Cat2/P2-518_S32_L001_R2_001.fastq.gz
518		518	15	NGS_STRs_Cat2/P2-518_S32_L001_R2_001.fastq.gz
518		518	23	NGS_STRs_Cat2/P2-518_S32_L001_R2_001.fastq.gz
518		518	27	NGS_STRs_Cat2/P2-518_S32_L001_R2_001.fastq.gz
518		518	28	NGS_STRs_Cat2/P2-518_S32_L001_R2_001.fastq.gz
518		518	31	NGS_STRs_Cat2/P2-518_S32_L001_R2_001.fastq.gz
1291		1291	2	NGS_STRs_Cat2/P2-1290_S33_L001_R2_001.fastq.gz
1291		1291	3	NGS_STRs_Cat2/P2-1290_S33_L001_R2_001.fastq.gz
1291		1291	4	NGS_STRs_Cat2/P2-1290_S33_L001_R2_001.fastq.gz
1291		1291	5	NGS_STRs_Cat2/P2-1290_S33_L001_R2_001.fastq.gz
1291		1291	7	NGS_STRs_Cat2/P2-1290_S33_L001_R2_001.fastq.gz
1291		1291	12	NGS_STRs_Cat2/P2-1290_S33_L001_R2_001.fastq.gz
1291		1291	14	NGS_STRs_Cat2/P2-1290_S33_L001_R2_001.fastq.gz
1291		1291	15	NGS_STRs_Cat2/P2-1290_S33_L001_R2_001.fastq.gz
1291		1291	23	NGS_STRs_Cat2/P2-1290_S33_L001_R2_001.fastq.gz
1291		1291	27	NGS_STRs_Cat2/P2-1290_S33_L001_R2_001.fastq.gz
1291		1291	28	NGS_STRs_Cat2/P2-1290_S33_L001_R2_001.fastq.gz
1291		1291	31	NGS_STRs_Cat2/P2-1290_S33_L001_R2_001.fastq.gz
1014		1014	2	NGS_STRs_Cat2/P2-1014_S34_L001_R2_001.fastq.gz
1014		1014	3	NGS_STRs_Cat2/P2-1014_S34_L001_R2_001.fastq.gz
1014		1014	4	NGS_STRs_Cat2/P2-1014_S34_L001_R2_001.fastq.gz
1014		1014	5	NGS_STRs_Cat2/P2-1014_S34_L001_R2_001.fastq.gz
1014		1014	7	NGS_STRs_Cat2/P2-1014_S34_L001_R2_001.fastq.gz
1014		1014	12	NGS_STRs_Cat2/P2-1014_S34_L001_R2_001.fastq.gz
1014		1014	14	NGS_STRs_Cat2/P2-1014_S34_L001_R2_001.fastq.gz
1014		1014	15	NGS_STRs_Cat2/P2-1014_S34_L001_R2_001.fastq.gz
1014		1014	23	NGS_STRs_Cat2/P2-1014_S34_L001_R2_001.fastq.gz
1014		1014	27	NGS_STRs_Cat2/P2-1014_S34_L001_R2_001.fastq.gz
1014		1014	28	NGS_STRs_Cat2/P2-1014_S34_L001_R2_001.fastq.gz
1014		1014	31	NGS_STRs_Cat2/P2-1014_S34_L001_R2_001.fastq.gz
NTC_blood		NTC_blood	2	NGS_STRs_Cat2/P2-NTC1-blood_S35_L001_R2_001.fastq.gz
NTC_blood		NTC_blood	3	NGS_STRs_Cat2/P2-NTC1-blood_S35_L001_R2_001.fastq.gz
NTC_blood		NTC_blood	4	NGS_STRs_Cat2/P2-NTC1-blood_S35_L001_R2_001.fastq.gz
NTC_blood		NTC_blood	5	NGS_STRs_Cat2/P2-NTC1-blood_S35_L001_R2_001.fastq.gz
NTC_blood		NTC_blood	7	NGS_STRs_Cat2/P2-NTC1-blood_S35_L001_R2_001.fastq.gz
NTC_blood		NTC_blood	12	NGS_STRs_Cat2/P2-NTC1-blood_S35_L001_R2_001.fastq.gz
NTC_blood		NTC_blood	14	NGS_STRs_Cat2/P2-NTC1-blood_S35_L001_R2_001.fastq.gz
NTC_blood		NTC_blood	15	NGS_STRs_Cat2/P2-NTC1-blood_S35_L001_R2_001.fastq.gz
NTC_blood		NTC_blood	23	NGS_STRs_Cat2/P2-NTC1-blood_S35_L001_R2_001.fastq.gz
NTC_blood		NTC_blood	27	NGS_STRs_Cat2/P2-NTC1-blood_S35_L001_R2_001.fastq.gz
NTC_blood		NTC_blood	28	NGS_STRs_Cat2/P2-NTC1-blood_S35_L001_R2_001.fastq.gz
NTC_blood		NTC_blood	31	NGS_STRs_Cat2/P2-NTC1-blood_S35_L001_R2_001.fastq.gz
