# Supplementary material for: A refined panel of 42 microsatellite loci to universally genotype catarrhine primates
Source: Ecol Evol. 2020 Dec 13;11(1):498–505. doi: 10.1002/ece3.7069 (PMC7790618; doi:10.1002/ece3.7069)
Supplement: Supplementary file 1 — Appendix S1 [file ECE3-11-498-s001.zip › ece37069-sup-0013-3poolApproach_samples_P3.csv]

Sample	Replicate	GMCode	Locus	Filename
955		955	9	NGS_STRs_Cat2/P3-955_S49_L001_R2_001.fastq.gz
955		955	19	NGS_STRs_Cat2/P3-955_S49_L001_R2_001.fastq.gz
955		955	22	NGS_STRs_Cat2/P3-955_S49_L001_R2_001.fastq.gz
955		955	30	NGS_STRs_Cat2/P3-955_S49_L001_R2_001.fastq.gz
955		955	32	NGS_STRs_Cat2/P3-955_S49_L001_R2_001.fastq.gz
955		955	33	NGS_STRs_Cat2/P3-955_S49_L001_R2_001.fastq.gz
955		955	35	NGS_STRs_Cat2/P3-955_S49_L001_R2_001.fastq.gz
955		955	36	NGS_STRs_Cat2/P3-955_S49_L001_R2_001.fastq.gz
955		955	38	NGS_STRs_Cat2/P3-955_S49_L001_R2_001.fastq.gz
955		955	42	NGS_STRs_Cat2/P3-955_S49_L001_R2_001.fastq.gz
955		955	43	NGS_STRs_Cat2/P3-955_S49_L001_R2_001.fastq.gz
955		955	45	NGS_STRs_Cat2/P3-955_S49_L001_R2_001.fastq.gz
1361		1361	9	NGS_STRs_Cat2/P3-1361_S50_L001_R2_001.fastq.gz
1361		1361	19	NGS_STRs_Cat2/P3-1361_S50_L001_R2_001.fastq.gz
1361		1361	22	NGS_STRs_Cat2/P3-1361_S50_L001_R2_001.fastq.gz
1361		1361	30	NGS_STRs_Cat2/P3-1361_S50_L001_R2_001.fastq.gz
1361		1361	32	NGS_STRs_Cat2/P3-1361_S50_L001_R2_001.fastq.gz
1361		1361	33	NGS_STRs_Cat2/P3-1361_S50_L001_R2_001.fastq.gz
1361		1361	35	NGS_STRs_Cat2/P3-1361_S50_L001_R2_001.fastq.gz
1361		1361	36	NGS_STRs_Cat2/P3-1361_S50_L001_R2_001.fastq.gz
1361		1361	38	NGS_STRs_Cat2/P3-1361_S50_L001_R2_001.fastq.gz
1361		1361	42	NGS_STRs_Cat2/P3-1361_S50_L001_R2_001.fastq.gz
1361		1361	43	NGS_STRs_Cat2/P3-1361_S50_L001_R2_001.fastq.gz
1361		1361	45	NGS_STRs_Cat2/P3-1361_S50_L001_R2_001.fastq.gz
533		533	9	NGS_STRs_Cat2/P3-533_S51_L001_R2_001.fastq.gz
533		533	19	NGS_STRs_Cat2/P3-533_S51_L001_R2_001.fastq.gz
533		533	22	NGS_STRs_Cat2/P3-533_S51_L001_R2_001.fastq.gz
533		533	30	NGS_STRs_Cat2/P3-533_S51_L001_R2_001.fastq.gz
533		533	32	NGS_STRs_Cat2/P3-533_S51_L001_R2_001.fastq.gz
533		533	33	NGS_STRs_Cat2/P3-533_S51_L001_R2_001.fastq.gz
533		533	35	NGS_STRs_Cat2/P3-533_S51_L001_R2_001.fastq.gz
533		533	36	NGS_STRs_Cat2/P3-533_S51_L001_R2_001.fastq.gz
533		533	38	NGS_STRs_Cat2/P3-533_S51_L001_R2_001.fastq.gz
533		533	42	NGS_STRs_Cat2/P3-533_S51_L001_R2_001.fastq.gz
533		533	43	NGS_STRs_Cat2/P3-533_S51_L001_R2_001.fastq.gz
533		533	45	NGS_STRs_Cat2/P3-533_S51_L001_R2_001.fastq.gz
333		333	9	NGS_STRs_Cat2/P3-333_S52_L001_R2_001.fastq.gz
333		333	19	NGS_STRs_Cat2/P3-333_S52_L001_R2_001.fastq.gz
333		333	22	NGS_STRs_Cat2/P3-333_S52_L001_R2_001.fastq.gz
333		333	30	NGS_STRs_Cat2/P3-333_S52_L001_R2_001.fastq.gz
333		333	32	NGS_STRs_Cat2/P3-333_S52_L001_R2_001.fastq.gz
333		333	33	NGS_STRs_Cat2/P3-333_S52_L001_R2_001.fastq.gz
333		333	35	NGS_STRs_Cat2/P3-333_S52_L001_R2_001.fastq.gz
333		333	36	NGS_STRs_Cat2/P3-333_S52_L001_R2_001.fastq.gz
333		333	38	NGS_STRs_Cat2/P3-333_S52_L001_R2_001.fastq.gz
333		333	42	NGS_STRs_Cat2/P3-333_S52_L001_R2_001.fastq.gz
333		333	43	NGS_STRs_Cat2/P3-333_S52_L001_R2_001.fastq.gz
333		333	45	NGS_STRs_Cat2/P3-333_S52_L001_R2_001.fastq.gz
7_08		7_08	9	NGS_STRs_Cat2/P3-708_S53_L001_R2_001.fastq.gz
7_08		7_08	19	NGS_STRs_Cat2/P3-708_S53_L001_R2_001.fastq.gz
7_08		7_08	22	NGS_STRs_Cat2/P3-708_S53_L001_R2_001.fastq.gz
7_08		7_08	30	NGS_STRs_Cat2/P3-708_S53_L001_R2_001.fastq.gz
7_08		7_08	32	NGS_STRs_Cat2/P3-708_S53_L001_R2_001.fastq.gz
7_08		7_08	33	NGS_STRs_Cat2/P3-708_S53_L001_R2_001.fastq.gz
7_08		7_08	35	NGS_STRs_Cat2/P3-708_S53_L001_R2_001.fastq.gz
7_08		7_08	36	NGS_STRs_Cat2/P3-708_S53_L001_R2_001.fastq.gz
7_08		7_08	38	NGS_STRs_Cat2/P3-708_S53_L001_R2_001.fastq.gz
7_08		7_08	42	NGS_STRs_Cat2/P3-708_S53_L001_R2_001.fastq.gz
7_08		7_08	43	NGS_STRs_Cat2/P3-708_S53_L001_R2_001.fastq.gz
7_08		7_08	45	NGS_STRs_Cat2/P3-708_S53_L001_R2_001.fastq.gz
215		215	9	NGS_STRs_Cat2/P3-215_S54_L001_R2_001.fastq.gz
215		215	19	NGS_STRs_Cat2/P3-215_S54_L001_R2_001.fastq.gz
215		215	22	NGS_STRs_Cat2/P3-215_S54_L001_R2_001.fastq.gz
215		215	30	NGS_STRs_Cat2/P3-215_S54_L001_R2_001.fastq.gz
215		215	32	NGS_STRs_Cat2/P3-215_S54_L001_R2_001.fastq.gz
215		215	33	NGS_STRs_Cat2/P3-215_S54_L001_R2_001.fastq.gz
215		215	35	NGS_STRs_Cat2/P3-215_S54_L001_R2_001.fastq.gz
215		215	36	NGS_STRs_Cat2/P3-215_S54_L001_R2_001.fastq.gz
215		215	38	NGS_STRs_Cat2/P3-215_S54_L001_R2_001.fastq.gz
215		215	42	NGS_STRs_Cat2/P3-215_S54_L001_R2_001.fastq.gz
215		215	43	NGS_STRs_Cat2/P3-215_S54_L001_R2_001.fastq.gz
215		215	45	NGS_STRs_Cat2/P3-215_S54_L001_R2_001.fastq.gz
103		103	9	NGS_STRs_Cat2/P3-103_S55_L001_R2_001.fastq.gz
103		103	19	NGS_STRs_Cat2/P3-103_S55_L001_R2_001.fastq.gz
103		103	22	NGS_STRs_Cat2/P3-103_S55_L001_R2_001.fastq.gz
103		103	30	NGS_STRs_Cat2/P3-103_S55_L001_R2_001.fastq.gz
103		103	32	NGS_STRs_Cat2/P3-103_S55_L001_R2_001.fastq.gz
103		103	33	NGS_STRs_Cat2/P3-103_S55_L001_R2_001.fastq.gz
103		103	35	NGS_STRs_Cat2/P3-103_S55_L001_R2_001.fastq.gz
103		103	36	NGS_STRs_Cat2/P3-103_S55_L001_R2_001.fastq.gz
103		103	38	NGS_STRs_Cat2/P3-103_S55_L001_R2_001.fastq.gz
103		103	42	NGS_STRs_Cat2/P3-103_S55_L001_R2_001.fastq.gz
103		103	43	NGS_STRs_Cat2/P3-103_S55_L001_R2_001.fastq.gz
103		103	45	NGS_STRs_Cat2/P3-103_S55_L001_R2_001.fastq.gz
518		518	9	NGS_STRs_Cat2/P3-518_S56_L001_R2_001.fastq.gz
518		518	19	NGS_STRs_Cat2/P3-518_S56_L001_R2_001.fastq.gz
518		518	22	NGS_STRs_Cat2/P3-518_S56_L001_R2_001.fastq.gz
518		518	30	NGS_STRs_Cat2/P3-518_S56_L001_R2_001.fastq.gz
518		518	32	NGS_STRs_Cat2/P3-518_S56_L001_R2_001.fastq.gz
518		518	33	NGS_STRs_Cat2/P3-518_S56_L001_R2_001.fastq.gz
518		518	35	NGS_STRs_Cat2/P3-518_S56_L001_R2_001.fastq.gz
518		518	36	NGS_STRs_Cat2/P3-518_S56_L001_R2_001.fastq.gz
518		518	38	NGS_STRs_Cat2/P3-518_S56_L001_R2_001.fastq.gz
518		518	42	NGS_STRs_Cat2/P3-518_S56_L001_R2_001.fastq.gz
518		518	43	NGS_STRs_Cat2/P3-518_S56_L001_R2_001.fastq.gz
518		518	45	NGS_STRs_Cat2/P3-518_S56_L001_R2_001.fastq.gz
1291		1291	9	NGS_STRs_Cat2/P3-1290_S57_L001_R2_001.fastq.gz
1291		1291	19	NGS_STRs_Cat2/P3-1290_S57_L001_R2_001.fastq.gz
1291		1291	22	NGS_STRs_Cat2/P3-1290_S57_L001_R2_001.fastq.gz
1291		1291	30	NGS_STRs_Cat2/P3-1290_S57_L001_R2_001.fastq.gz
1291		1291	32	NGS_STRs_Cat2/P3-1290_S57_L001_R2_001.fastq.gz
1291		1291	33	NGS_STRs_Cat2/P3-1290_S57_L001_R2_001.fastq.gz
1291		1291	35	NGS_STRs_Cat2/P3-1290_S57_L001_R2_001.fastq.gz
1291		1291	36	NGS_STRs_Cat2/P3-1290_S57_L001_R2_001.fastq.gz
1291		1291	38	NGS_STRs_Cat2/P3-1290_S57_L001_R2_001.fastq.gz
1291		1291	42	NGS_STRs_Cat2/P3-1290_S57_L001_R2_001.fastq.gz
1291		1291	43	NGS_STRs_Cat2/P3-1290_S57_L001_R2_001.fastq.gz
1291		1291	45	NGS_STRs_Cat2/P3-1290_S57_L001_R2_001.fastq.gz
1014		1014	9	NGS_STRs_Cat2/P3-1014_S58_L001_R2_001.fastq.gz
1014		1014	19	NGS_STRs_Cat2/P3-1014_S58_L001_R2_001.fastq.gz
1014		1014	22	NGS_STRs_Cat2/P3-1014_S58_L001_R2_001.fastq.gz
1014		1014	30	NGS_STRs_Cat2/P3-1014_S58_L001_R2_001.fastq.gz
1014		1014	32	NGS_STRs_Cat2/P3-1014_S58_L001_R2_001.fastq.gz
1014		1014	33	NGS_STRs_Cat2/P3-1014_S58_L001_R2_001.fastq.gz
1014		1014	35	NGS_STRs_Cat2/P3-1014_S58_L001_R2_001.fastq.gz
1014		1014	36	NGS_STRs_Cat2/P3-1014_S58_L001_R2_001.fastq.gz
1014		1014	38	NGS_STRs_Cat2/P3-1014_S58_L001_R2_001.fastq.gz
1014		1014	42	NGS_STRs_Cat2/P3-1014_S58_L001_R2_001.fastq.gz
1014		1014	43	NGS_STRs_Cat2/P3-1014_S58_L001_R2_001.fastq.gz
1014		1014	45	NGS_STRs_Cat2/P3-1014_S58_L001_R2_001.fastq.gz
NTC_blood		NTC_blood	9	NGS_STRs_Cat2/P3-NTC1-blood_S59_L001_R2_001.fastq.gz
NTC_blood		NTC_blood	19	NGS_STRs_Cat2/P3-NTC1-blood_S59_L001_R2_001.fastq.gz
NTC_blood		NTC_blood	22	NGS_STRs_Cat2/P3-NTC1-blood_S59_L001_R2_001.fastq.gz
NTC_blood		NTC_blood	30	NGS_STRs_Cat2/P3-NTC1-blood_S59_L001_R2_001.fastq.gz
NTC_blood		NTC_blood	32	NGS_STRs_Cat2/P3-NTC1-blood_S59_L001_R2_001.fastq.gz
NTC_blood		NTC_blood	33	NGS_STRs_Cat2/P3-NTC1-blood_S59_L001_R2_001.fastq.gz
NTC_blood		NTC_blood	35	NGS_STRs_Cat2/P3-NTC1-blood_S59_L001_R2_001.fastq.gz
NTC_blood		NTC_blood	36	NGS_STRs_Cat2/P3-NTC1-blood_S59_L001_R2_001.fastq.gz
NTC_blood		NTC_blood	38	NGS_STRs_Cat2/P3-NTC1-blood_S59_L001_R2_001.fastq.gz
NTC_blood		NTC_blood	42	NGS_STRs_Cat2/P3-NTC1-blood_S59_L001_R2_001.fastq.gz
NTC_blood		NTC_blood	43	NGS_STRs_Cat2/P3-NTC1-blood_S59_L001_R2_001.fastq.gz
NTC_blood		NTC_blood	45	NGS_STRs_Cat2/P3-NTC1-blood_S59_L001_R2_001.fastq.gz
