# Supplementary material for: A refined panel of 42 microsatellite loci to universally genotype catarrhine primates
Source: Ecol Evol. 2020 Dec 13;11(1):498–505. doi: 10.1002/ece3.7069 (PMC7790618; doi:10.1002/ece3.7069)
Supplement: Supplementary file 1 — Appendix S1 [file ECE3-11-498-s001.zip › ece37069-sup-0017-5poolApproach_ConfigFile_P4.yml]

fp_dataset: 5poolApproach_samples_P4.csv
fp_locus_attrs: 5poolApproach_locus_attrs_P4.csv
output:
  dp: 9erPools_Pool_4
  fp_rds: 9erPools_Pool_4.rds
seq_analysis: 
    use_reverse_primers: False
    stutter.count.ratio_max: 0.7
    counts.min: 100
report.title: 9er pools - P4
