# Supplementary material for: A refined panel of 42 microsatellite loci to universally genotype catarrhine primates
Source: Ecol Evol. 2020 Dec 13;11(1):498–505. doi: 10.1002/ece3.7069 (PMC7790618; doi:10.1002/ece3.7069)
Supplement: Supplementary file 1 — Appendix S1 [file ECE3-11-498-s001.zip › ece37069-sup-0019-5poolApproach_locus_attrs_P1.csv]

Locus	LengthMin	LengthMax	LengthBuffer	Motif	Primer	ReversePrimer	FullName
1	103	119	100	GT	AGTGATGGGTAGTCAAAC	AGTGATGGGTAGTCAAAC	DXS571.2
2	123	169	100	GT	ATTGGCAAAGAGTACAGG	ATTGGCAAAGAGTACAGG	DX8043
3	121	144	100	TG	CCAGCAGTAGACCCAG	ATAGTTGTAAATTCTRATATTAA	DYS579
4	87	123	100	AC	TCAGTCCCAGCACTTCT	TTAATTGTAAATTATCWTTCCT	D1S207
5	85	133	100	AAGG	CCTAGACAATGGGAGAG	CCTAGACAATGGGAGAG	D1S1675
6	99	127	100	AC	GCACTCATCATGGACAC	CATCTKTCCATTCAAAGGA	D1S2797
7	106	136	100	GT	AGGTCCTCTTTAGGATCA	AGGTCCTCTTTAGGATCA	D2S146
8	92	114	100	GT	AGGGTATGATGGAAAAGC	AGGGTATGATGGAAAAGC	D2S391
9	98	140	100	TG	CCTCATTAAGTTTGATCAAT	TTAAACTGACTWATGAATACA	D3S1614
