# Supplementary material for: A refined panel of 42 microsatellite loci to universally genotype catarrhine primates
Source: Ecol Evol. 2020 Dec 13;11(1):498–505. doi: 10.1002/ece3.7069 (PMC7790618; doi:10.1002/ece3.7069)
Supplement: Supplementary file 1 — Appendix S1 [file ECE3-11-498-s001.zip › ece37069-sup-0020-5poolApproach_locus_attrs_P2.csv]

Locus	LengthMin	LengthMax	LengthBuffer	Motif	Primer	ReversePrimer	FullName
10	71	131	100	TAGA	TTTGTGCTGGTTGCTGC	TGCACTGTTTYATCCATCT	D3S1768
11	81	116	100	AC	ACACATCTTTCAATTGCCA	TCATAACTCAAAAYCTCTGA	D4S403
12	104	134	100	GCT	GAAAGGGTTCAGAAGGAA	GAAAGGGTTCAGAAGGAA	D4S2430
13	111	139	100	TAGA	TGTCTGTGATGAACAAGG	AAAAGRACATCTTTGCTTGG	D5S1457
14	89	121	100	GT	GGTCTGCAGTAGCAGAA	GGTCTGCAGTAGCAGAA	D6S264
15	110	150	100	GT	ATATTCATGCTTGTACCAG	ATATTCATGCTTGTACCAG	D6S287
16	76	144	100	TCTA	TTCAAAGAGATAAATGGCC	GAATTYAGAATACCTTAAACT	D6S493
17	79	120	100	TG	TGAAAACCTTTAATCAGGAT	CTRTGGCAGGTGAGGG	D7S503
18	69	177	100	GT	TGGAATGACCCAGGACA	TGGAATGACCCAGGACA	D8S271
