# Supplementary material for: A refined panel of 42 microsatellite loci to universally genotype catarrhine primates
Source: Ecol Evol. 2020 Dec 13;11(1):498–505. doi: 10.1002/ece3.7069 (PMC7790618; doi:10.1002/ece3.7069)
Supplement: Supplementary file 1 — Appendix S1 [file ECE3-11-498-s001.zip › ece37069-sup-0021-5poolApproach_locus_attrs_P3.csv]

Locus	LengthMin	LengthMax	LengthBuffer	Motif	Primer	ReversePrimer	FullName
19	134	166	100	TG	CCAAATGAAAAGGGACATT	ACTGTTCAATTGRCAAAATC	D8S505
20	131	161	100	GT	CATTAAAAAAGAAGCTGACA	CATTAAAAAAGAAGCTGACA	D9S160
21	91	130	100	GT	GTATTGGGTCTTGATTGG	GTATTGGGTCTTGATTGG	D9S1796
22	96	152	100	CT	AAGCTGTACTTTCAGATTC	TAGAGATGGAKGCAGGG	D10S179
23	127	155	100	GT	ACTGACACCCTCCCAC	ACTGACACCCTCCCAC	D10S587
24	134	200	100	AT	CCTTCACAAAAATATGACTA	CCTTCACAAAAATATGACTA	D11S1366
25	93	129	100	GT	CTTAATATATTGACTAGAACA	CTTAATATATTGACTAGAACA	D12S67.2
26	116	215	100	ATCT	TGGAGTCTTCATCCTATC	TGGAGTCTTCATCCTATC	D12S372
27	74	148	100	TATC	ATTAAACTAATAAGCATTTGTT	TTCTGCTTTGAYTCCTAAAA	D12S375
