# Supplementary material for: A refined panel of 42 microsatellite loci to universally genotype catarrhine primates
Source: Ecol Evol. 2020 Dec 13;11(1):498–505. doi: 10.1002/ece3.7069 (PMC7790618; doi:10.1002/ece3.7069)
Supplement: Supplementary file 1 — Appendix S1 [file ECE3-11-498-s001.zip › ece37069-sup-0022-5poolApproach_locus_attrs_P4.csv]

Locus	LengthMin	LengthMax	LengthBuffer	Motif	Primer	ReversePrimer	FullName
28	105	148	100	TG	GCCTGGGGTGAGGCA	TGCCAYTGAGTTTCCCAA	D13S280
29	106	130	100	GT	GTGTGTTTGGGCTTTGAA	GTGTGTTTGGGCTTTGAA	D13S1291
30	88	154	100	AC	CAATATGCTCCGGAACTT	TTTATAATRGTGTATCAGAGA	D14S61
31	115	177	100	GT	GAGAGCAGCCATTGAGA	GAGAGCAGCCATTGAGA	D14S66
32	139	166	100	TG	CTCTTAGTGGTCATTCTC	CTCAAATATCAYTGACTCAT	D14S255
33	96	144	100	TAA	TCAAGCCCTCTTGGAAAT	TAATGAAGCTTTMTCTTGCA	D15S649
34	56	108	100	GT	TCTCAAATGGCTTTCGTG	TCTCAAATGGCTTTCGTG	D15S1007
35	98	136	100	GT	TGAAGCTTATTCATTTGTGT	TGAAGCTTATTCATTTGTGT	D16S403
36	80	114	100	AC	GATATCAGAATGGAACAATA	CACAARATACAGAGTAACAA	D16S3089
