# Supplementary material for: A refined panel of 42 microsatellite loci to universally genotype catarrhine primates
Source: Ecol Evol. 2020 Dec 13;11(1):498–505. doi: 10.1002/ece3.7069 (PMC7790618; doi:10.1002/ece3.7069)
Supplement: Supplementary file 1 — Appendix S1 [file ECE3-11-498-s001.zip › ece37069-sup-0023-5poolApproach_locus_attrs_P5.csv]

Locus	LengthMin	LengthMax	LengthBuffer	Motif	Primer	ReversePrimer	FullName
37	91	127	100	TG	GCATGTGGAATATGTGGA	GTCTTTTGCATTTAMATTGC	D16S3106
38	114	154	100	TG	CTTAAAACTTACTCCATTC	GATTGCCRCTAATCTTCC	D17S261
39	99	145	100	GT	GAATACCTAGCATGTGCC	GAATACCTAGCATGTGCC	D17S791
40	108	153	100	TAGA	CACTTTCATTTGGAACTATA	CACTTTCATTTGGAACTATA	D17S1304
41	75	113	100	AC	GGTCTTTTGAAGAGGTTG	TAGAAGGCWTTAAATTTTGC	D18S57
42	150	171	100	AAT	AACTCTTTGGGACTTTACA	AACTCTTTGGGACTTTACA	D18S861
43	144	167	100	GT	GAGTCACAGTCAATATTTC	GAGTCACAGTCAATATTTC	D20S189
44	79	124	100	AC	CCACAGAAAGTGCTGGA	CCAGGGATGGGARCAAA	D20S199
45	114	142	100	TTCA	AAACTCAACCCAAGCCC	AAACTCAACCCAAGCCC	D20S1083
