# Supplementary material for: A refined panel of 42 microsatellite loci to universally genotype catarrhine primates
Source: Ecol Evol. 2020 Dec 13;11(1):498–505. doi: 10.1002/ece3.7069 (PMC7790618; doi:10.1002/ece3.7069)
Supplement: Supplementary file 1 — Appendix S1 [file ECE3-11-498-s001.zip › ece37069-sup-0024-5poolApproach_samples_P1.csv]

Sample	Replicate	GMCode	Locus	Filename
215	2	215	1	NGS_STRs_Cat_Data/P1-215_S6_L001_R2_001.fastq.gz
215	2	215	2	NGS_STRs_Cat_Data/P1-215_S6_L001_R2_001.fastq.gz
215	2	215	3	NGS_STRs_Cat_Data/P1-215_S6_L001_R2_001.fastq.gz
215	2	215	4	NGS_STRs_Cat_Data/P1-215_S6_L001_R2_001.fastq.gz
215	2	215	5	NGS_STRs_Cat_Data/P1-215_S6_L001_R2_001.fastq.gz
215	2	215	6	NGS_STRs_Cat_Data/P1-215_S6_L001_R2_001.fastq.gz
215	2	215	7	NGS_STRs_Cat_Data/P1-215_S6_L001_R2_001.fastq.gz
215	2	215	8	NGS_STRs_Cat_Data/P1-215_S6_L001_R2_001.fastq.gz
215	2	215	9	NGS_STRs_Cat_Data/P1-215_S6_L001_R2_001.fastq.gz
103	2	103	1	NGS_STRs_Cat_Data/P1-103_S7_L001_R2_001.fastq.gz
103	2	103	2	NGS_STRs_Cat_Data/P1-103_S7_L001_R2_001.fastq.gz
103	2	103	3	NGS_STRs_Cat_Data/P1-103_S7_L001_R2_001.fastq.gz
103	2	103	4	NGS_STRs_Cat_Data/P1-103_S7_L001_R2_001.fastq.gz
103	2	103	5	NGS_STRs_Cat_Data/P1-103_S7_L001_R2_001.fastq.gz
103	2	103	6	NGS_STRs_Cat_Data/P1-103_S7_L001_R2_001.fastq.gz
103	2	103	7	NGS_STRs_Cat_Data/P1-103_S7_L001_R2_001.fastq.gz
103	2	103	8	NGS_STRs_Cat_Data/P1-103_S7_L001_R2_001.fastq.gz
103	2	103	9	NGS_STRs_Cat_Data/P1-103_S7_L001_R2_001.fastq.gz
333	2	333	1	NGS_STRs_Cat_Data/P1-333_S4_L001_R2_001.fastq.gz
333	2	333	2	NGS_STRs_Cat_Data/P1-333_S4_L001_R2_001.fastq.gz
333	2	333	3	NGS_STRs_Cat_Data/P1-333_S4_L001_R2_001.fastq.gz
333	2	333	4	NGS_STRs_Cat_Data/P1-333_S4_L001_R2_001.fastq.gz
333	2	333	5	NGS_STRs_Cat_Data/P1-333_S4_L001_R2_001.fastq.gz
333	2	333	6	NGS_STRs_Cat_Data/P1-333_S4_L001_R2_001.fastq.gz
333	2	333	7	NGS_STRs_Cat_Data/P1-333_S4_L001_R2_001.fastq.gz
333	2	333	8	NGS_STRs_Cat_Data/P1-333_S4_L001_R2_001.fastq.gz
333	2	333	9	NGS_STRs_Cat_Data/P1-333_S4_L001_R2_001.fastq.gz
518	2	518	1	NGS_STRs_Cat_Data/P1-518_S8_L001_R2_001.fastq.gz
518	2	518	2	NGS_STRs_Cat_Data/P1-518_S8_L001_R2_001.fastq.gz
518	2	518	3	NGS_STRs_Cat_Data/P1-518_S8_L001_R2_001.fastq.gz
518	2	518	4	NGS_STRs_Cat_Data/P1-518_S8_L001_R2_001.fastq.gz
518	2	518	5	NGS_STRs_Cat_Data/P1-518_S8_L001_R2_001.fastq.gz
518	2	518	6	NGS_STRs_Cat_Data/P1-518_S8_L001_R2_001.fastq.gz
518	2	518	7	NGS_STRs_Cat_Data/P1-518_S8_L001_R2_001.fastq.gz
518	2	518	8	NGS_STRs_Cat_Data/P1-518_S8_L001_R2_001.fastq.gz
518	2	518	9	NGS_STRs_Cat_Data/P1-518_S8_L001_R2_001.fastq.gz
533	2	533	1	NGS_STRs_Cat_Data/P1-533_S3_L001_R2_001.fastq.gz
533	2	533	2	NGS_STRs_Cat_Data/P1-533_S3_L001_R2_001.fastq.gz
533	2	533	3	NGS_STRs_Cat_Data/P1-533_S3_L001_R2_001.fastq.gz
533	2	533	4	NGS_STRs_Cat_Data/P1-533_S3_L001_R2_001.fastq.gz
533	2	533	5	NGS_STRs_Cat_Data/P1-533_S3_L001_R2_001.fastq.gz
533	2	533	6	NGS_STRs_Cat_Data/P1-533_S3_L001_R2_001.fastq.gz
533	2	533	7	NGS_STRs_Cat_Data/P1-533_S3_L001_R2_001.fastq.gz
533	2	533	8	NGS_STRs_Cat_Data/P1-533_S3_L001_R2_001.fastq.gz
533	2	533	9	NGS_STRs_Cat_Data/P1-533_S3_L001_R2_001.fastq.gz
708	2	708	1	NGS_STRs_Cat_Data/P1-708_S5_L001_R2_001.fastq.gz
708	2	708	2	NGS_STRs_Cat_Data/P1-708_S5_L001_R2_001.fastq.gz
708	2	708	3	NGS_STRs_Cat_Data/P1-708_S5_L001_R2_001.fastq.gz
708	2	708	4	NGS_STRs_Cat_Data/P1-708_S5_L001_R2_001.fastq.gz
708	2	708	5	NGS_STRs_Cat_Data/P1-708_S5_L001_R2_001.fastq.gz
708	2	708	6	NGS_STRs_Cat_Data/P1-708_S5_L001_R2_001.fastq.gz
708	2	708	7	NGS_STRs_Cat_Data/P1-708_S5_L001_R2_001.fastq.gz
708	2	708	8	NGS_STRs_Cat_Data/P1-708_S5_L001_R2_001.fastq.gz
708	2	708	9	NGS_STRs_Cat_Data/P1-708_S5_L001_R2_001.fastq.gz
955	2	955	1	NGS_STRs_Cat_Data/P1-955_S1_L001_R2_001.fastq.gz
955	2	955	2	NGS_STRs_Cat_Data/P1-955_S1_L001_R2_001.fastq.gz
955	2	955	3	NGS_STRs_Cat_Data/P1-955_S1_L001_R2_001.fastq.gz
955	2	955	4	NGS_STRs_Cat_Data/P1-955_S1_L001_R2_001.fastq.gz
955	2	955	5	NGS_STRs_Cat_Data/P1-955_S1_L001_R2_001.fastq.gz
955	2	955	6	NGS_STRs_Cat_Data/P1-955_S1_L001_R2_001.fastq.gz
955	2	955	7	NGS_STRs_Cat_Data/P1-955_S1_L001_R2_001.fastq.gz
955	2	955	8	NGS_STRs_Cat_Data/P1-955_S1_L001_R2_001.fastq.gz
955	2	955	9	NGS_STRs_Cat_Data/P1-955_S1_L001_R2_001.fastq.gz
1014	2	1014	1	NGS_STRs_Cat_Data/P1-1014_S10_L001_R2_001.fastq.gz
1014	2	1014	2	NGS_STRs_Cat_Data/P1-1014_S10_L001_R2_001.fastq.gz
1014	2	1014	3	NGS_STRs_Cat_Data/P1-1014_S10_L001_R2_001.fastq.gz
1014	2	1014	4	NGS_STRs_Cat_Data/P1-1014_S10_L001_R2_001.fastq.gz
1014	2	1014	5	NGS_STRs_Cat_Data/P1-1014_S10_L001_R2_001.fastq.gz
1014	2	1014	6	NGS_STRs_Cat_Data/P1-1014_S10_L001_R2_001.fastq.gz
1014	2	1014	7	NGS_STRs_Cat_Data/P1-1014_S10_L001_R2_001.fastq.gz
1014	2	1014	8	NGS_STRs_Cat_Data/P1-1014_S10_L001_R2_001.fastq.gz
1014	2	1014	9	NGS_STRs_Cat_Data/P1-1014_S10_L001_R2_001.fastq.gz
1290	2	1290	1	NGS_STRs_Cat_Data/P1-1290_S9_L001_R2_001.fastq.gz
1290	2	1290	2	NGS_STRs_Cat_Data/P1-1290_S9_L001_R2_001.fastq.gz
1290	2	1290	3	NGS_STRs_Cat_Data/P1-1290_S9_L001_R2_001.fastq.gz
1290	2	1290	4	NGS_STRs_Cat_Data/P1-1290_S9_L001_R2_001.fastq.gz
1290	2	1290	5	NGS_STRs_Cat_Data/P1-1290_S9_L001_R2_001.fastq.gz
1290	2	1290	6	NGS_STRs_Cat_Data/P1-1290_S9_L001_R2_001.fastq.gz
1290	2	1290	7	NGS_STRs_Cat_Data/P1-1290_S9_L001_R2_001.fastq.gz
1290	2	1290	8	NGS_STRs_Cat_Data/P1-1290_S9_L001_R2_001.fastq.gz
1290	2	1290	9	NGS_STRs_Cat_Data/P1-1290_S9_L001_R2_001.fastq.gz
1361	2	1361	1	NGS_STRs_Cat_Data/P1-1361_S2_L001_R2_001.fastq.gz
1361	2	1361	2	NGS_STRs_Cat_Data/P1-1361_S2_L001_R2_001.fastq.gz
1361	2	1361	3	NGS_STRs_Cat_Data/P1-1361_S2_L001_R2_001.fastq.gz
1361	2	1361	4	NGS_STRs_Cat_Data/P1-1361_S2_L001_R2_001.fastq.gz
1361	2	1361	5	NGS_STRs_Cat_Data/P1-1361_S2_L001_R2_001.fastq.gz
1361	2	1361	6	NGS_STRs_Cat_Data/P1-1361_S2_L001_R2_001.fastq.gz
1361	2	1361	7	NGS_STRs_Cat_Data/P1-1361_S2_L001_R2_001.fastq.gz
1361	2	1361	8	NGS_STRs_Cat_Data/P1-1361_S2_L001_R2_001.fastq.gz
1361	2	1361	9	NGS_STRs_Cat_Data/P1-1361_S2_L001_R2_001.fastq.gz
NTC	2	NTC	1	NGS_STRs_Cat_Data/P1-NTC_S11_L001_R2_001.fastq.gz
NTC	2	NTC	2	NGS_STRs_Cat_Data/P1-NTC_S11_L001_R2_001.fastq.gz
NTC	2	NTC	3	NGS_STRs_Cat_Data/P1-NTC_S11_L001_R2_001.fastq.gz
NTC	2	NTC	4	NGS_STRs_Cat_Data/P1-NTC_S11_L001_R2_001.fastq.gz
NTC	2	NTC	5	NGS_STRs_Cat_Data/P1-NTC_S11_L001_R2_001.fastq.gz
NTC	2	NTC	6	NGS_STRs_Cat_Data/P1-NTC_S11_L001_R2_001.fastq.gz
NTC	2	NTC	7	NGS_STRs_Cat_Data/P1-NTC_S11_L001_R2_001.fastq.gz
NTC	2	NTC	8	NGS_STRs_Cat_Data/P1-NTC_S11_L001_R2_001.fastq.gz
NTC	2	NTC	9	NGS_STRs_Cat_Data/P1-NTC_S11_L001_R2_001.fastq.gz
