# Supplementary material for: A refined panel of 42 microsatellite loci to universally genotype catarrhine primates
Source: Ecol Evol. 2020 Dec 13;11(1):498–505. doi: 10.1002/ece3.7069 (PMC7790618; doi:10.1002/ece3.7069)
Supplement: Supplementary file 1 — Appendix S1 [file ECE3-11-498-s001.zip › ece37069-sup-0025-5poolApproach_samples_P2.csv]

Sample	Replicate	GMCode	Locus	Filename
215		215	10	NGS_STRs_Cat_Data/P2-215_S17_L001_R2_001.fastq.gz
215		215	11	NGS_STRs_Cat_Data/P2-215_S17_L001_R2_001.fastq.gz
215		215	12	NGS_STRs_Cat_Data/P2-215_S17_L001_R2_001.fastq.gz
215		215	13	NGS_STRs_Cat_Data/P2-215_S17_L001_R2_001.fastq.gz
215		215	14	NGS_STRs_Cat_Data/P2-215_S17_L001_R2_001.fastq.gz
215		215	15	NGS_STRs_Cat_Data/P2-215_S17_L001_R2_001.fastq.gz
215		215	16	NGS_STRs_Cat_Data/P2-215_S17_L001_R2_001.fastq.gz
215		215	17	NGS_STRs_Cat_Data/P2-215_S17_L001_R2_001.fastq.gz
215		215	18	NGS_STRs_Cat_Data/P2-215_S17_L001_R2_001.fastq.gz
103		103	10	NGS_STRs_Cat_Data/P2-103_S18_L001_R2_001.fastq.gz
103		103	11	NGS_STRs_Cat_Data/P2-103_S18_L001_R2_001.fastq.gz
103		103	12	NGS_STRs_Cat_Data/P2-103_S18_L001_R2_001.fastq.gz
103		103	13	NGS_STRs_Cat_Data/P2-103_S18_L001_R2_001.fastq.gz
103		103	14	NGS_STRs_Cat_Data/P2-103_S18_L001_R2_001.fastq.gz
103		103	15	NGS_STRs_Cat_Data/P2-103_S18_L001_R2_001.fastq.gz
103		103	16	NGS_STRs_Cat_Data/P2-103_S18_L001_R2_001.fastq.gz
103		103	17	NGS_STRs_Cat_Data/P2-103_S18_L001_R2_001.fastq.gz
103		103	18	NGS_STRs_Cat_Data/P2-103_S18_L001_R2_001.fastq.gz
333		333	10	NGS_STRs_Cat_Data/P2-333_S15_L001_R2_001.fastq.gz
333		333	11	NGS_STRs_Cat_Data/P2-333_S15_L001_R2_001.fastq.gz
333		333	12	NGS_STRs_Cat_Data/P2-333_S15_L001_R2_001.fastq.gz
333		333	13	NGS_STRs_Cat_Data/P2-333_S15_L001_R2_001.fastq.gz
333		333	14	NGS_STRs_Cat_Data/P2-333_S15_L001_R2_001.fastq.gz
333		333	15	NGS_STRs_Cat_Data/P2-333_S15_L001_R2_001.fastq.gz
333		333	16	NGS_STRs_Cat_Data/P2-333_S15_L001_R2_001.fastq.gz
333		333	17	NGS_STRs_Cat_Data/P2-333_S15_L001_R2_001.fastq.gz
333		333	18	NGS_STRs_Cat_Data/P2-333_S15_L001_R2_001.fastq.gz
518		518	10	NGS_STRs_Cat_Data/P2-518_S19_L001_R2_001.fastq.gz
518		518	11	NGS_STRs_Cat_Data/P2-518_S19_L001_R2_001.fastq.gz
518		518	12	NGS_STRs_Cat_Data/P2-518_S19_L001_R2_001.fastq.gz
518		518	13	NGS_STRs_Cat_Data/P2-518_S19_L001_R2_001.fastq.gz
518		518	14	NGS_STRs_Cat_Data/P2-518_S19_L001_R2_001.fastq.gz
518		518	15	NGS_STRs_Cat_Data/P2-518_S19_L001_R2_001.fastq.gz
518		518	16	NGS_STRs_Cat_Data/P2-518_S19_L001_R2_001.fastq.gz
518		518	17	NGS_STRs_Cat_Data/P2-518_S19_L001_R2_001.fastq.gz
518		518	18	NGS_STRs_Cat_Data/P2-518_S19_L001_R2_001.fastq.gz
533		533	10	NGS_STRs_Cat_Data/P2-533_S14_L001_R2_001.fastq.gz
533		533	11	NGS_STRs_Cat_Data/P2-533_S14_L001_R2_001.fastq.gz
533		533	12	NGS_STRs_Cat_Data/P2-533_S14_L001_R2_001.fastq.gz
533		533	13	NGS_STRs_Cat_Data/P2-533_S14_L001_R2_001.fastq.gz
533		533	14	NGS_STRs_Cat_Data/P2-533_S14_L001_R2_001.fastq.gz
533		533	15	NGS_STRs_Cat_Data/P2-533_S14_L001_R2_001.fastq.gz
533		533	16	NGS_STRs_Cat_Data/P2-533_S14_L001_R2_001.fastq.gz
533		533	17	NGS_STRs_Cat_Data/P2-533_S14_L001_R2_001.fastq.gz
533		533	18	NGS_STRs_Cat_Data/P2-533_S14_L001_R2_001.fastq.gz
708		708	10	NGS_STRs_Cat_Data/P2-708_S16_L001_R2_001.fastq.gz
708		708	11	NGS_STRs_Cat_Data/P2-708_S16_L001_R2_001.fastq.gz
708		708	12	NGS_STRs_Cat_Data/P2-708_S16_L001_R2_001.fastq.gz
708		708	13	NGS_STRs_Cat_Data/P2-708_S16_L001_R2_001.fastq.gz
708		708	14	NGS_STRs_Cat_Data/P2-708_S16_L001_R2_001.fastq.gz
708		708	15	NGS_STRs_Cat_Data/P2-708_S16_L001_R2_001.fastq.gz
708		708	16	NGS_STRs_Cat_Data/P2-708_S16_L001_R2_001.fastq.gz
708		708	17	NGS_STRs_Cat_Data/P2-708_S16_L001_R2_001.fastq.gz
708		708	18	NGS_STRs_Cat_Data/P2-708_S16_L001_R2_001.fastq.gz
955		955	10	NGS_STRs_Cat_Data/P2-955_S12_L001_R2_001.fastq.gz
955		955	11	NGS_STRs_Cat_Data/P2-955_S12_L001_R2_001.fastq.gz
955		955	12	NGS_STRs_Cat_Data/P2-955_S12_L001_R2_001.fastq.gz
955		955	13	NGS_STRs_Cat_Data/P2-955_S12_L001_R2_001.fastq.gz
955		955	14	NGS_STRs_Cat_Data/P2-955_S12_L001_R2_001.fastq.gz
955		955	15	NGS_STRs_Cat_Data/P2-955_S12_L001_R2_001.fastq.gz
955		955	16	NGS_STRs_Cat_Data/P2-955_S12_L001_R2_001.fastq.gz
955		955	17	NGS_STRs_Cat_Data/P2-955_S12_L001_R2_001.fastq.gz
955		955	18	NGS_STRs_Cat_Data/P2-955_S12_L001_R2_001.fastq.gz
1014		1014	10	NGS_STRs_Cat_Data/P2-1014_S21_L001_R2_001.fastq.gz
1014		1014	11	NGS_STRs_Cat_Data/P2-1014_S21_L001_R2_001.fastq.gz
1014		1014	12	NGS_STRs_Cat_Data/P2-1014_S21_L001_R2_001.fastq.gz
1014		1014	13	NGS_STRs_Cat_Data/P2-1014_S21_L001_R2_001.fastq.gz
1014		1014	14	NGS_STRs_Cat_Data/P2-1014_S21_L001_R2_001.fastq.gz
1014		1014	15	NGS_STRs_Cat_Data/P2-1014_S21_L001_R2_001.fastq.gz
1014		1014	16	NGS_STRs_Cat_Data/P2-1014_S21_L001_R2_001.fastq.gz
1014		1014	17	NGS_STRs_Cat_Data/P2-1014_S21_L001_R2_001.fastq.gz
1014		1014	18	NGS_STRs_Cat_Data/P2-1014_S21_L001_R2_001.fastq.gz
1290		1290	10	NGS_STRs_Cat_Data/P2-1290_S20_L001_R2_001.fastq.gz
1290		1290	11	NGS_STRs_Cat_Data/P2-1290_S20_L001_R2_001.fastq.gz
1290		1290	12	NGS_STRs_Cat_Data/P2-1290_S20_L001_R2_001.fastq.gz
1290		1290	13	NGS_STRs_Cat_Data/P2-1290_S20_L001_R2_001.fastq.gz
1290		1290	14	NGS_STRs_Cat_Data/P2-1290_S20_L001_R2_001.fastq.gz
1290		1290	15	NGS_STRs_Cat_Data/P2-1290_S20_L001_R2_001.fastq.gz
1290		1290	16	NGS_STRs_Cat_Data/P2-1290_S20_L001_R2_001.fastq.gz
1290		1290	17	NGS_STRs_Cat_Data/P2-1290_S20_L001_R2_001.fastq.gz
1290		1290	18	NGS_STRs_Cat_Data/P2-1290_S20_L001_R2_001.fastq.gz
1361		1361	10	NGS_STRs_Cat_Data/P2-1361_S13_L001_R2_001.fastq.gz
1361		1361	11	NGS_STRs_Cat_Data/P2-1361_S13_L001_R2_001.fastq.gz
1361		1361	12	NGS_STRs_Cat_Data/P2-1361_S13_L001_R2_001.fastq.gz
1361		1361	13	NGS_STRs_Cat_Data/P2-1361_S13_L001_R2_001.fastq.gz
1361		1361	14	NGS_STRs_Cat_Data/P2-1361_S13_L001_R2_001.fastq.gz
1361		1361	15	NGS_STRs_Cat_Data/P2-1361_S13_L001_R2_001.fastq.gz
1361		1361	16	NGS_STRs_Cat_Data/P2-1361_S13_L001_R2_001.fastq.gz
1361		1361	17	NGS_STRs_Cat_Data/P2-1361_S13_L001_R2_001.fastq.gz
1361		1361	18	NGS_STRs_Cat_Data/P2-1361_S13_L001_R2_001.fastq.gz
NTC		NTC	10	NGS_STRs_Cat_Data/P2-NTC_S22_L001_R2_001.fastq.gz
NTC		NTC	11	NGS_STRs_Cat_Data/P2-NTC_S22_L001_R2_001.fastq.gz
NTC		NTC	12	NGS_STRs_Cat_Data/P2-NTC_S22_L001_R2_001.fastq.gz
NTC		NTC	13	NGS_STRs_Cat_Data/P2-NTC_S22_L001_R2_001.fastq.gz
NTC		NTC	14	NGS_STRs_Cat_Data/P2-NTC_S22_L001_R2_001.fastq.gz
NTC		NTC	15	NGS_STRs_Cat_Data/P2-NTC_S22_L001_R2_001.fastq.gz
NTC		NTC	16	NGS_STRs_Cat_Data/P2-NTC_S22_L001_R2_001.fastq.gz
NTC		NTC	17	NGS_STRs_Cat_Data/P2-NTC_S22_L001_R2_001.fastq.gz
NTC		NTC	18	NGS_STRs_Cat_Data/P2-NTC_S22_L001_R2_001.fastq.gz
