# Supplementary material for: A refined panel of 42 microsatellite loci to universally genotype catarrhine primates
Source: Ecol Evol. 2020 Dec 13;11(1):498–505. doi: 10.1002/ece3.7069 (PMC7790618; doi:10.1002/ece3.7069)
Supplement: Supplementary file 1 — Appendix S1 [file ECE3-11-498-s001.zip › ece37069-sup-0026-5poolApproach_samples_P3.csv]

Sample	Replicate	GMCode	Locus	Filename
215		215	19	NGS_STRs_Cat_Data/P3-215_S28_L001_R2_001.fastq.gz
215		215	20	NGS_STRs_Cat_Data/P3-215_S28_L001_R2_001.fastq.gz
215		215	21	NGS_STRs_Cat_Data/P3-215_S28_L001_R2_001.fastq.gz
215		215	22	NGS_STRs_Cat_Data/P3-215_S28_L001_R2_001.fastq.gz
215		215	23	NGS_STRs_Cat_Data/P3-215_S28_L001_R2_001.fastq.gz
215		215	24	NGS_STRs_Cat_Data/P3-215_S28_L001_R2_001.fastq.gz
215		215	25	NGS_STRs_Cat_Data/P3-215_S28_L001_R2_001.fastq.gz
215		215	26	NGS_STRs_Cat_Data/P3-215_S28_L001_R2_001.fastq.gz
215		215	27	NGS_STRs_Cat_Data/P3-215_S28_L001_R2_001.fastq.gz
103		103	19	NGS_STRs_Cat_Data/P3-103_S29_L001_R2_001.fastq.gz
103		103	20	NGS_STRs_Cat_Data/P3-103_S29_L001_R2_001.fastq.gz
103		103	21	NGS_STRs_Cat_Data/P3-103_S29_L001_R2_001.fastq.gz
103		103	22	NGS_STRs_Cat_Data/P3-103_S29_L001_R2_001.fastq.gz
103		103	23	NGS_STRs_Cat_Data/P3-103_S29_L001_R2_001.fastq.gz
103		103	24	NGS_STRs_Cat_Data/P3-103_S29_L001_R2_001.fastq.gz
103		103	25	NGS_STRs_Cat_Data/P3-103_S29_L001_R2_001.fastq.gz
103		103	26	NGS_STRs_Cat_Data/P3-103_S29_L001_R2_001.fastq.gz
103		103	27	NGS_STRs_Cat_Data/P3-103_S29_L001_R2_001.fastq.gz
333		333	19	NGS_STRs_Cat_Data/P3-333_S26_L001_R2_001.fastq.gz
333		333	20	NGS_STRs_Cat_Data/P3-333_S26_L001_R2_001.fastq.gz
333		333	21	NGS_STRs_Cat_Data/P3-333_S26_L001_R2_001.fastq.gz
333		333	22	NGS_STRs_Cat_Data/P3-333_S26_L001_R2_001.fastq.gz
333		333	23	NGS_STRs_Cat_Data/P3-333_S26_L001_R2_001.fastq.gz
333		333	24	NGS_STRs_Cat_Data/P3-333_S26_L001_R2_001.fastq.gz
333		333	25	NGS_STRs_Cat_Data/P3-333_S26_L001_R2_001.fastq.gz
333		333	26	NGS_STRs_Cat_Data/P3-333_S26_L001_R2_001.fastq.gz
333		333	27	NGS_STRs_Cat_Data/P3-333_S26_L001_R2_001.fastq.gz
518		518	19	NGS_STRs_Cat_Data/P3-518_S30_L001_R2_001.fastq.gz
518		518	20	NGS_STRs_Cat_Data/P3-518_S30_L001_R2_001.fastq.gz
518		518	21	NGS_STRs_Cat_Data/P3-518_S30_L001_R2_001.fastq.gz
518		518	22	NGS_STRs_Cat_Data/P3-518_S30_L001_R2_001.fastq.gz
518		518	23	NGS_STRs_Cat_Data/P3-518_S30_L001_R2_001.fastq.gz
518		518	24	NGS_STRs_Cat_Data/P3-518_S30_L001_R2_001.fastq.gz
518		518	25	NGS_STRs_Cat_Data/P3-518_S30_L001_R2_001.fastq.gz
518		518	26	NGS_STRs_Cat_Data/P3-518_S30_L001_R2_001.fastq.gz
518		518	27	NGS_STRs_Cat_Data/P3-518_S30_L001_R2_001.fastq.gz
533		533	19	NGS_STRs_Cat_Data/P3-533_S25_L001_R2_001.fastq.gz
533		533	20	NGS_STRs_Cat_Data/P3-533_S25_L001_R2_001.fastq.gz
533		533	21	NGS_STRs_Cat_Data/P3-533_S25_L001_R2_001.fastq.gz
533		533	22	NGS_STRs_Cat_Data/P3-533_S25_L001_R2_001.fastq.gz
533		533	23	NGS_STRs_Cat_Data/P3-533_S25_L001_R2_001.fastq.gz
533		533	24	NGS_STRs_Cat_Data/P3-533_S25_L001_R2_001.fastq.gz
533		533	25	NGS_STRs_Cat_Data/P3-533_S25_L001_R2_001.fastq.gz
533		533	26	NGS_STRs_Cat_Data/P3-533_S25_L001_R2_001.fastq.gz
533		533	27	NGS_STRs_Cat_Data/P3-533_S25_L001_R2_001.fastq.gz
708		708	19	NGS_STRs_Cat_Data/P3-708_S27_L001_R2_001.fastq.gz
708		708	20	NGS_STRs_Cat_Data/P3-708_S27_L001_R2_001.fastq.gz
708		708	21	NGS_STRs_Cat_Data/P3-708_S27_L001_R2_001.fastq.gz
708		708	22	NGS_STRs_Cat_Data/P3-708_S27_L001_R2_001.fastq.gz
708		708	23	NGS_STRs_Cat_Data/P3-708_S27_L001_R2_001.fastq.gz
708		708	24	NGS_STRs_Cat_Data/P3-708_S27_L001_R2_001.fastq.gz
708		708	25	NGS_STRs_Cat_Data/P3-708_S27_L001_R2_001.fastq.gz
708		708	26	NGS_STRs_Cat_Data/P3-708_S27_L001_R2_001.fastq.gz
708		708	27	NGS_STRs_Cat_Data/P3-708_S27_L001_R2_001.fastq.gz
955		955	19	NGS_STRs_Cat_Data/P3-955_S23_L001_R2_001.fastq.gz
955		955	20	NGS_STRs_Cat_Data/P3-955_S23_L001_R2_001.fastq.gz
955		955	21	NGS_STRs_Cat_Data/P3-955_S23_L001_R2_001.fastq.gz
955		955	22	NGS_STRs_Cat_Data/P3-955_S23_L001_R2_001.fastq.gz
955		955	23	NGS_STRs_Cat_Data/P3-955_S23_L001_R2_001.fastq.gz
955		955	24	NGS_STRs_Cat_Data/P3-955_S23_L001_R2_001.fastq.gz
955		955	25	NGS_STRs_Cat_Data/P3-955_S23_L001_R2_001.fastq.gz
955		955	26	NGS_STRs_Cat_Data/P3-955_S23_L001_R2_001.fastq.gz
955		955	27	NGS_STRs_Cat_Data/P3-955_S23_L001_R2_001.fastq.gz
1014		1014	19	NGS_STRs_Cat_Data/P3-1014_S32_L001_R2_001.fastq.gz
1014		1014	20	NGS_STRs_Cat_Data/P3-1014_S32_L001_R2_001.fastq.gz
1014		1014	21	NGS_STRs_Cat_Data/P3-1014_S32_L001_R2_001.fastq.gz
1014		1014	22	NGS_STRs_Cat_Data/P3-1014_S32_L001_R2_001.fastq.gz
1014		1014	23	NGS_STRs_Cat_Data/P3-1014_S32_L001_R2_001.fastq.gz
1014		1014	24	NGS_STRs_Cat_Data/P3-1014_S32_L001_R2_001.fastq.gz
1014		1014	25	NGS_STRs_Cat_Data/P3-1014_S32_L001_R2_001.fastq.gz
1014		1014	26	NGS_STRs_Cat_Data/P3-1014_S32_L001_R2_001.fastq.gz
1014		1014	27	NGS_STRs_Cat_Data/P3-1014_S32_L001_R2_001.fastq.gz
1290		1290	19	NGS_STRs_Cat_Data/P3-1290_S31_L001_R2_001.fastq.gz
1290		1290	20	NGS_STRs_Cat_Data/P3-1290_S31_L001_R2_001.fastq.gz
1290		1290	21	NGS_STRs_Cat_Data/P3-1290_S31_L001_R2_001.fastq.gz
1290		1290	22	NGS_STRs_Cat_Data/P3-1290_S31_L001_R2_001.fastq.gz
1290		1290	23	NGS_STRs_Cat_Data/P3-1290_S31_L001_R2_001.fastq.gz
1290		1290	24	NGS_STRs_Cat_Data/P3-1290_S31_L001_R2_001.fastq.gz
1290		1290	25	NGS_STRs_Cat_Data/P3-1290_S31_L001_R2_001.fastq.gz
1290		1290	26	NGS_STRs_Cat_Data/P3-1290_S31_L001_R2_001.fastq.gz
1290		1290	27	NGS_STRs_Cat_Data/P3-1290_S31_L001_R2_001.fastq.gz
1361		1361	19	NGS_STRs_Cat_Data/P3-1361_S24_L001_R2_001.fastq.gz
1361		1361	20	NGS_STRs_Cat_Data/P3-1361_S24_L001_R2_001.fastq.gz
1361		1361	21	NGS_STRs_Cat_Data/P3-1361_S24_L001_R2_001.fastq.gz
1361		1361	22	NGS_STRs_Cat_Data/P3-1361_S24_L001_R2_001.fastq.gz
1361		1361	23	NGS_STRs_Cat_Data/P3-1361_S24_L001_R2_001.fastq.gz
1361		1361	24	NGS_STRs_Cat_Data/P3-1361_S24_L001_R2_001.fastq.gz
1361		1361	25	NGS_STRs_Cat_Data/P3-1361_S24_L001_R2_001.fastq.gz
1361		1361	26	NGS_STRs_Cat_Data/P3-1361_S24_L001_R2_001.fastq.gz
1361		1361	27	NGS_STRs_Cat_Data/P3-1361_S24_L001_R2_001.fastq.gz
NTC		NTC	19	NGS_STRs_Cat_Data/P3-NTC_S33_L001_R2_001.fastq.gz
NTC		NTC	20	NGS_STRs_Cat_Data/P3-NTC_S33_L001_R2_001.fastq.gz
NTC		NTC	21	NGS_STRs_Cat_Data/P3-NTC_S33_L001_R2_001.fastq.gz
NTC		NTC	22	NGS_STRs_Cat_Data/P3-NTC_S33_L001_R2_001.fastq.gz
NTC		NTC	23	NGS_STRs_Cat_Data/P3-NTC_S33_L001_R2_001.fastq.gz
NTC		NTC	24	NGS_STRs_Cat_Data/P3-NTC_S33_L001_R2_001.fastq.gz
NTC		NTC	25	NGS_STRs_Cat_Data/P3-NTC_S33_L001_R2_001.fastq.gz
NTC		NTC	26	NGS_STRs_Cat_Data/P3-NTC_S33_L001_R2_001.fastq.gz
NTC		NTC	27	NGS_STRs_Cat_Data/P3-NTC_S33_L001_R2_001.fastq.gz
