# Supplementary material for: A refined panel of 42 microsatellite loci to universally genotype catarrhine primates
Source: Ecol Evol. 2020 Dec 13;11(1):498–505. doi: 10.1002/ece3.7069 (PMC7790618; doi:10.1002/ece3.7069)
Supplement: Supplementary file 1 — Appendix S1 [file ECE3-11-498-s001.zip › ece37069-sup-0027-5poolApproach_samples_P4.csv]

Sample	Replicate	GMCode	Locus	Filename
215		215	28	NGS_STRs_Cat_Data/P4-215_S39_L001_R2_001.fastq.gz
215		215	29	NGS_STRs_Cat_Data/P4-215_S39_L001_R2_001.fastq.gz
215		215	30	NGS_STRs_Cat_Data/P4-215_S39_L001_R2_001.fastq.gz
215		215	31	NGS_STRs_Cat_Data/P4-215_S39_L001_R2_001.fastq.gz
215		215	32	NGS_STRs_Cat_Data/P4-215_S39_L001_R2_001.fastq.gz
215		215	33	NGS_STRs_Cat_Data/P4-215_S39_L001_R2_001.fastq.gz
215		215	34	NGS_STRs_Cat_Data/P4-215_S39_L001_R2_001.fastq.gz
215		215	35	NGS_STRs_Cat_Data/P4-215_S39_L001_R2_001.fastq.gz
215		215	36	NGS_STRs_Cat_Data/P4-215_S39_L001_R2_001.fastq.gz
103		103	28	NGS_STRs_Cat_Data/P4-103_S40_L001_R2_001.fastq.gz
103		103	29	NGS_STRs_Cat_Data/P4-103_S40_L001_R2_001.fastq.gz
103		103	30	NGS_STRs_Cat_Data/P4-103_S40_L001_R2_001.fastq.gz
103		103	31	NGS_STRs_Cat_Data/P4-103_S40_L001_R2_001.fastq.gz
103		103	32	NGS_STRs_Cat_Data/P4-103_S40_L001_R2_001.fastq.gz
103		103	33	NGS_STRs_Cat_Data/P4-103_S40_L001_R2_001.fastq.gz
103		103	34	NGS_STRs_Cat_Data/P4-103_S40_L001_R2_001.fastq.gz
103		103	35	NGS_STRs_Cat_Data/P4-103_S40_L001_R2_001.fastq.gz
103		103	36	NGS_STRs_Cat_Data/P4-103_S40_L001_R2_001.fastq.gz
333		333	28	NGS_STRs_Cat_Data/P4-333_S37_L001_R2_001.fastq.gz
333		333	29	NGS_STRs_Cat_Data/P4-333_S37_L001_R2_001.fastq.gz
333		333	30	NGS_STRs_Cat_Data/P4-333_S37_L001_R2_001.fastq.gz
333		333	31	NGS_STRs_Cat_Data/P4-333_S37_L001_R2_001.fastq.gz
333		333	32	NGS_STRs_Cat_Data/P4-333_S37_L001_R2_001.fastq.gz
333		333	33	NGS_STRs_Cat_Data/P4-333_S37_L001_R2_001.fastq.gz
333		333	34	NGS_STRs_Cat_Data/P4-333_S37_L001_R2_001.fastq.gz
333		333	35	NGS_STRs_Cat_Data/P4-333_S37_L001_R2_001.fastq.gz
333		333	36	NGS_STRs_Cat_Data/P4-333_S37_L001_R2_001.fastq.gz
518		518	28	NGS_STRs_Cat_Data/P4-518_S41_L001_R2_001.fastq.gz
518		518	29	NGS_STRs_Cat_Data/P4-518_S41_L001_R2_001.fastq.gz
518		518	30	NGS_STRs_Cat_Data/P4-518_S41_L001_R2_001.fastq.gz
518		518	31	NGS_STRs_Cat_Data/P4-518_S41_L001_R2_001.fastq.gz
518		518	32	NGS_STRs_Cat_Data/P4-518_S41_L001_R2_001.fastq.gz
518		518	33	NGS_STRs_Cat_Data/P4-518_S41_L001_R2_001.fastq.gz
518		518	34	NGS_STRs_Cat_Data/P4-518_S41_L001_R2_001.fastq.gz
518		518	35	NGS_STRs_Cat_Data/P4-518_S41_L001_R2_001.fastq.gz
518		518	36	NGS_STRs_Cat_Data/P4-518_S41_L001_R2_001.fastq.gz
533		533	28	NGS_STRs_Cat_Data/P4-533_S36_L001_R2_001.fastq.gz
533		533	29	NGS_STRs_Cat_Data/P4-533_S36_L001_R2_001.fastq.gz
533		533	30	NGS_STRs_Cat_Data/P4-533_S36_L001_R2_001.fastq.gz
533		533	31	NGS_STRs_Cat_Data/P4-533_S36_L001_R2_001.fastq.gz
533		533	32	NGS_STRs_Cat_Data/P4-533_S36_L001_R2_001.fastq.gz
533		533	33	NGS_STRs_Cat_Data/P4-533_S36_L001_R2_001.fastq.gz
533		533	34	NGS_STRs_Cat_Data/P4-533_S36_L001_R2_001.fastq.gz
533		533	35	NGS_STRs_Cat_Data/P4-533_S36_L001_R2_001.fastq.gz
533		533	36	NGS_STRs_Cat_Data/P4-533_S36_L001_R2_001.fastq.gz
708		708	28	NGS_STRs_Cat_Data/P4-708_S38_L001_R2_001.fastq.gz
708		708	29	NGS_STRs_Cat_Data/P4-708_S38_L001_R2_001.fastq.gz
708		708	30	NGS_STRs_Cat_Data/P4-708_S38_L001_R2_001.fastq.gz
708		708	31	NGS_STRs_Cat_Data/P4-708_S38_L001_R2_001.fastq.gz
708		708	32	NGS_STRs_Cat_Data/P4-708_S38_L001_R2_001.fastq.gz
708		708	33	NGS_STRs_Cat_Data/P4-708_S38_L001_R2_001.fastq.gz
708		708	34	NGS_STRs_Cat_Data/P4-708_S38_L001_R2_001.fastq.gz
708		708	35	NGS_STRs_Cat_Data/P4-708_S38_L001_R2_001.fastq.gz
708		708	36	NGS_STRs_Cat_Data/P4-708_S38_L001_R2_001.fastq.gz
955		955	28	NGS_STRs_Cat_Data/P4-955_S34_L001_R2_001.fastq.gz
955		955	29	NGS_STRs_Cat_Data/P4-955_S34_L001_R2_001.fastq.gz
955		955	30	NGS_STRs_Cat_Data/P4-955_S34_L001_R2_001.fastq.gz
955		955	31	NGS_STRs_Cat_Data/P4-955_S34_L001_R2_001.fastq.gz
955		955	32	NGS_STRs_Cat_Data/P4-955_S34_L001_R2_001.fastq.gz
955		955	33	NGS_STRs_Cat_Data/P4-955_S34_L001_R2_001.fastq.gz
955		955	34	NGS_STRs_Cat_Data/P4-955_S34_L001_R2_001.fastq.gz
955		955	35	NGS_STRs_Cat_Data/P4-955_S34_L001_R2_001.fastq.gz
955		955	36	NGS_STRs_Cat_Data/P4-955_S34_L001_R2_001.fastq.gz
1014		1014	28	NGS_STRs_Cat_Data/P4-1014_S43_L001_R2_001.fastq.gz
1014		1014	29	NGS_STRs_Cat_Data/P4-1014_S43_L001_R2_001.fastq.gz
1014		1014	30	NGS_STRs_Cat_Data/P4-1014_S43_L001_R2_001.fastq.gz
1014		1014	31	NGS_STRs_Cat_Data/P4-1014_S43_L001_R2_001.fastq.gz
1014		1014	32	NGS_STRs_Cat_Data/P4-1014_S43_L001_R2_001.fastq.gz
1014		1014	33	NGS_STRs_Cat_Data/P4-1014_S43_L001_R2_001.fastq.gz
1014		1014	34	NGS_STRs_Cat_Data/P4-1014_S43_L001_R2_001.fastq.gz
1014		1014	35	NGS_STRs_Cat_Data/P4-1014_S43_L001_R2_001.fastq.gz
1014		1014	36	NGS_STRs_Cat_Data/P4-1014_S43_L001_R2_001.fastq.gz
1290		1290	28	NGS_STRs_Cat_Data/P4-1290_S42_L001_R2_001.fastq.gz
1290		1290	29	NGS_STRs_Cat_Data/P4-1290_S42_L001_R2_001.fastq.gz
1290		1290	30	NGS_STRs_Cat_Data/P4-1290_S42_L001_R2_001.fastq.gz
1290		1290	31	NGS_STRs_Cat_Data/P4-1290_S42_L001_R2_001.fastq.gz
1290		1290	32	NGS_STRs_Cat_Data/P4-1290_S42_L001_R2_001.fastq.gz
1290		1290	33	NGS_STRs_Cat_Data/P4-1290_S42_L001_R2_001.fastq.gz
1290		1290	34	NGS_STRs_Cat_Data/P4-1290_S42_L001_R2_001.fastq.gz
1290		1290	35	NGS_STRs_Cat_Data/P4-1290_S42_L001_R2_001.fastq.gz
1290		1290	36	NGS_STRs_Cat_Data/P4-1290_S42_L001_R2_001.fastq.gz
1361		1361	28	NGS_STRs_Cat_Data/P4-1361_S35_L001_R2_001.fastq.gz
1361		1361	29	NGS_STRs_Cat_Data/P4-1361_S35_L001_R2_001.fastq.gz
1361		1361	30	NGS_STRs_Cat_Data/P4-1361_S35_L001_R2_001.fastq.gz
1361		1361	31	NGS_STRs_Cat_Data/P4-1361_S35_L001_R2_001.fastq.gz
1361		1361	32	NGS_STRs_Cat_Data/P4-1361_S35_L001_R2_001.fastq.gz
1361		1361	33	NGS_STRs_Cat_Data/P4-1361_S35_L001_R2_001.fastq.gz
1361		1361	34	NGS_STRs_Cat_Data/P4-1361_S35_L001_R2_001.fastq.gz
1361		1361	35	NGS_STRs_Cat_Data/P4-1361_S35_L001_R2_001.fastq.gz
1361		1361	36	NGS_STRs_Cat_Data/P4-1361_S35_L001_R2_001.fastq.gz
NTC		NTC	28	NGS_STRs_Cat_Data/P4-NTC_S44_L001_R2_001.fastq.gz
NTC		NTC	29	NGS_STRs_Cat_Data/P4-NTC_S44_L001_R2_001.fastq.gz
NTC		NTC	30	NGS_STRs_Cat_Data/P4-NTC_S44_L001_R2_001.fastq.gz
NTC		NTC	31	NGS_STRs_Cat_Data/P4-NTC_S44_L001_R2_001.fastq.gz
NTC		NTC	32	NGS_STRs_Cat_Data/P4-NTC_S44_L001_R2_001.fastq.gz
NTC		NTC	33	NGS_STRs_Cat_Data/P4-NTC_S44_L001_R2_001.fastq.gz
NTC		NTC	34	NGS_STRs_Cat_Data/P4-NTC_S44_L001_R2_001.fastq.gz
NTC		NTC	35	NGS_STRs_Cat_Data/P4-NTC_S44_L001_R2_001.fastq.gz
NTC		NTC	36	NGS_STRs_Cat_Data/P4-NTC_S44_L001_R2_001.fastq.gz
