# Supplementary material for: A refined panel of 42 microsatellite loci to universally genotype catarrhine primates
Source: Ecol Evol. 2020 Dec 13;11(1):498–505. doi: 10.1002/ece3.7069 (PMC7790618; doi:10.1002/ece3.7069)
Supplement: Supplementary file 1 — Appendix S1 [file ECE3-11-498-s001.zip › ece37069-sup-0028-5poolApproach_samples_P5.csv]

Sample	Replicate	GMCode	Locus	Filename
215		215	37	NGS_STRs_Cat_Data/P5-215_S50_L001_R2_001.fastq.gz
215		215	38	NGS_STRs_Cat_Data/P5-215_S50_L001_R2_001.fastq.gz
215		215	39	NGS_STRs_Cat_Data/P5-215_S50_L001_R2_001.fastq.gz
215		215	40	NGS_STRs_Cat_Data/P5-215_S50_L001_R2_001.fastq.gz
215		215	41	NGS_STRs_Cat_Data/P5-215_S50_L001_R2_001.fastq.gz
215		215	42	NGS_STRs_Cat_Data/P5-215_S50_L001_R2_001.fastq.gz
215		215	43	NGS_STRs_Cat_Data/P5-215_S50_L001_R2_001.fastq.gz
215		215	44	NGS_STRs_Cat_Data/P5-215_S50_L001_R2_001.fastq.gz
215		215	45	NGS_STRs_Cat_Data/P5-215_S50_L001_R2_001.fastq.gz
103		103	37	NGS_STRs_Cat_Data/P5-103_S51_L001_R2_001.fastq.gz
103		103	38	NGS_STRs_Cat_Data/P5-103_S51_L001_R2_001.fastq.gz
103		103	39	NGS_STRs_Cat_Data/P5-103_S51_L001_R2_001.fastq.gz
103		103	40	NGS_STRs_Cat_Data/P5-103_S51_L001_R2_001.fastq.gz
103		103	41	NGS_STRs_Cat_Data/P5-103_S51_L001_R2_001.fastq.gz
103		103	42	NGS_STRs_Cat_Data/P5-103_S51_L001_R2_001.fastq.gz
103		103	43	NGS_STRs_Cat_Data/P5-103_S51_L001_R2_001.fastq.gz
103		103	44	NGS_STRs_Cat_Data/P5-103_S51_L001_R2_001.fastq.gz
103		103	45	NGS_STRs_Cat_Data/P5-103_S51_L001_R2_001.fastq.gz
333		333	37	NGS_STRs_Cat_Data/P5-333_S48_L001_R2_001.fastq.gz
333		333	38	NGS_STRs_Cat_Data/P5-333_S48_L001_R2_001.fastq.gz
333		333	39	NGS_STRs_Cat_Data/P5-333_S48_L001_R2_001.fastq.gz
333		333	40	NGS_STRs_Cat_Data/P5-333_S48_L001_R2_001.fastq.gz
333		333	41	NGS_STRs_Cat_Data/P5-333_S48_L001_R2_001.fastq.gz
333		333	42	NGS_STRs_Cat_Data/P5-333_S48_L001_R2_001.fastq.gz
333		333	43	NGS_STRs_Cat_Data/P5-333_S48_L001_R2_001.fastq.gz
333		333	44	NGS_STRs_Cat_Data/P5-333_S48_L001_R2_001.fastq.gz
333		333	45	NGS_STRs_Cat_Data/P5-333_S48_L001_R2_001.fastq.gz
518		518	37	NGS_STRs_Cat_Data/P5-518_S52_L001_R2_001.fastq.gz
518		518	38	NGS_STRs_Cat_Data/P5-518_S52_L001_R2_001.fastq.gz
518		518	39	NGS_STRs_Cat_Data/P5-518_S52_L001_R2_001.fastq.gz
518		518	40	NGS_STRs_Cat_Data/P5-518_S52_L001_R2_001.fastq.gz
518		518	41	NGS_STRs_Cat_Data/P5-518_S52_L001_R2_001.fastq.gz
518		518	42	NGS_STRs_Cat_Data/P5-518_S52_L001_R2_001.fastq.gz
518		518	43	NGS_STRs_Cat_Data/P5-518_S52_L001_R2_001.fastq.gz
518		518	44	NGS_STRs_Cat_Data/P5-518_S52_L001_R2_001.fastq.gz
518		518	45	NGS_STRs_Cat_Data/P5-518_S52_L001_R2_001.fastq.gz
533		533	37	NGS_STRs_Cat_Data/P5-533_S47_L001_R2_001.fastq.gz
533		533	38	NGS_STRs_Cat_Data/P5-533_S47_L001_R2_001.fastq.gz
533		533	39	NGS_STRs_Cat_Data/P5-533_S47_L001_R2_001.fastq.gz
533		533	40	NGS_STRs_Cat_Data/P5-533_S47_L001_R2_001.fastq.gz
533		533	41	NGS_STRs_Cat_Data/P5-533_S47_L001_R2_001.fastq.gz
533		533	42	NGS_STRs_Cat_Data/P5-533_S47_L001_R2_001.fastq.gz
533		533	43	NGS_STRs_Cat_Data/P5-533_S47_L001_R2_001.fastq.gz
533		533	44	NGS_STRs_Cat_Data/P5-533_S47_L001_R2_001.fastq.gz
533		533	45	NGS_STRs_Cat_Data/P5-533_S47_L001_R2_001.fastq.gz
708		708	37	NGS_STRs_Cat_Data/P5-708_S49_L001_R2_001.fastq.gz
708		708	38	NGS_STRs_Cat_Data/P5-708_S49_L001_R2_001.fastq.gz
708		708	39	NGS_STRs_Cat_Data/P5-708_S49_L001_R2_001.fastq.gz
708		708	40	NGS_STRs_Cat_Data/P5-708_S49_L001_R2_001.fastq.gz
708		708	41	NGS_STRs_Cat_Data/P5-708_S49_L001_R2_001.fastq.gz
708		708	42	NGS_STRs_Cat_Data/P5-708_S49_L001_R2_001.fastq.gz
708		708	43	NGS_STRs_Cat_Data/P5-708_S49_L001_R2_001.fastq.gz
708		708	44	NGS_STRs_Cat_Data/P5-708_S49_L001_R2_001.fastq.gz
708		708	45	NGS_STRs_Cat_Data/P5-708_S49_L001_R2_001.fastq.gz
955		955	37	NGS_STRs_Cat_Data/P5-955_S45_L001_R2_001.fastq.gz
955		955	38	NGS_STRs_Cat_Data/P5-955_S45_L001_R2_001.fastq.gz
955		955	39	NGS_STRs_Cat_Data/P5-955_S45_L001_R2_001.fastq.gz
955		955	40	NGS_STRs_Cat_Data/P5-955_S45_L001_R2_001.fastq.gz
955		955	41	NGS_STRs_Cat_Data/P5-955_S45_L001_R2_001.fastq.gz
955		955	42	NGS_STRs_Cat_Data/P5-955_S45_L001_R2_001.fastq.gz
955		955	43	NGS_STRs_Cat_Data/P5-955_S45_L001_R2_001.fastq.gz
955		955	44	NGS_STRs_Cat_Data/P5-955_S45_L001_R2_001.fastq.gz
955		955	45	NGS_STRs_Cat_Data/P5-955_S45_L001_R2_001.fastq.gz
1014		1014	37	NGS_STRs_Cat_Data/P5-1014_S54_L001_R2_001.fastq.gz
1014		1014	38	NGS_STRs_Cat_Data/P5-1014_S54_L001_R2_001.fastq.gz
1014		1014	39	NGS_STRs_Cat_Data/P5-1014_S54_L001_R2_001.fastq.gz
1014		1014	40	NGS_STRs_Cat_Data/P5-1014_S54_L001_R2_001.fastq.gz
1014		1014	41	NGS_STRs_Cat_Data/P5-1014_S54_L001_R2_001.fastq.gz
1014		1014	42	NGS_STRs_Cat_Data/P5-1014_S54_L001_R2_001.fastq.gz
1014		1014	43	NGS_STRs_Cat_Data/P5-1014_S54_L001_R2_001.fastq.gz
1014		1014	44	NGS_STRs_Cat_Data/P5-1014_S54_L001_R2_001.fastq.gz
1014		1014	45	NGS_STRs_Cat_Data/P5-1014_S54_L001_R2_001.fastq.gz
1290		1290	37	NGS_STRs_Cat_Data/P5-1290_S53_L001_R2_001.fastq.gz
1290		1290	38	NGS_STRs_Cat_Data/P5-1290_S53_L001_R2_001.fastq.gz
1290		1290	39	NGS_STRs_Cat_Data/P5-1290_S53_L001_R2_001.fastq.gz
1290		1290	40	NGS_STRs_Cat_Data/P5-1290_S53_L001_R2_001.fastq.gz
1290		1290	41	NGS_STRs_Cat_Data/P5-1290_S53_L001_R2_001.fastq.gz
1290		1290	42	NGS_STRs_Cat_Data/P5-1290_S53_L001_R2_001.fastq.gz
1290		1290	43	NGS_STRs_Cat_Data/P5-1290_S53_L001_R2_001.fastq.gz
1290		1290	44	NGS_STRs_Cat_Data/P5-1290_S53_L001_R2_001.fastq.gz
1290		1290	45	NGS_STRs_Cat_Data/P5-1290_S53_L001_R2_001.fastq.gz
1361		1361	37	NGS_STRs_Cat_Data/P5-1361_S46_L001_R2_001.fastq.gz
1361		1361	38	NGS_STRs_Cat_Data/P5-1361_S46_L001_R2_001.fastq.gz
1361		1361	39	NGS_STRs_Cat_Data/P5-1361_S46_L001_R2_001.fastq.gz
1361		1361	40	NGS_STRs_Cat_Data/P5-1361_S46_L001_R2_001.fastq.gz
1361		1361	41	NGS_STRs_Cat_Data/P5-1361_S46_L001_R2_001.fastq.gz
1361		1361	42	NGS_STRs_Cat_Data/P5-1361_S46_L001_R2_001.fastq.gz
1361		1361	43	NGS_STRs_Cat_Data/P5-1361_S46_L001_R2_001.fastq.gz
1361		1361	44	NGS_STRs_Cat_Data/P5-1361_S46_L001_R2_001.fastq.gz
1361		1361	45	NGS_STRs_Cat_Data/P5-1361_S46_L001_R2_001.fastq.gz
NTC		NTC	37	NGS_STRs_Cat_Data/P5-NTC_S55_L001_R2_001.fastq.gz
NTC		NTC	38	NGS_STRs_Cat_Data/P5-NTC_S55_L001_R2_001.fastq.gz
NTC		NTC	39	NGS_STRs_Cat_Data/P5-NTC_S55_L001_R2_001.fastq.gz
NTC		NTC	40	NGS_STRs_Cat_Data/P5-NTC_S55_L001_R2_001.fastq.gz
NTC		NTC	41	NGS_STRs_Cat_Data/P5-NTC_S55_L001_R2_001.fastq.gz
NTC		NTC	42	NGS_STRs_Cat_Data/P5-NTC_S55_L001_R2_001.fastq.gz
NTC		NTC	43	NGS_STRs_Cat_Data/P5-NTC_S55_L001_R2_001.fastq.gz
NTC		NTC	44	NGS_STRs_Cat_Data/P5-NTC_S55_L001_R2_001.fastq.gz
NTC		NTC	45	NGS_STRs_Cat_Data/P5-NTC_S55_L001_R2_001.fastq.gz
