# Supplementary material for: A refined panel of 42 microsatellite loci to universally genotype catarrhine primates
Source: Ecol Evol. 2020 Dec 13;11(1):498–505. doi: 10.1002/ece3.7069 (PMC7790618; doi:10.1002/ece3.7069)
Supplement: Supplementary file 1 — Appendix S1 [file ECE3-11-498-s001.zip › ece37069-sup-0029-FecalSamples_Known_Alleles_All.csv]

Locus	Name	Seq
1	115	AGTGATGGGTAGTCAAACATTGGCATGTGTGTGTGTGTGTGTGTGTGTGTGTGTGTAGCCTCCCTAAGTAGAAGTCTGGTACTTATGAAATGTTTGCATTCCCCACAGTGCCTGC
1	117	AGTGATGGGTAGTCAAACATTGGCATGTGTGTGTGTGTGTGTGTGTGTGTGTGTGTGTAGCCTCCCTAAGTAGAAGTCTGGTACTTATGAAATGTTTGCATTCCCCACAGTGCCTGC
2	157	ATTGGCAAAGAGTACAGGCAGCACTAAACAAATGCGAATTTAAAAAGAAAAGAGAGAGAGAGAGAGAGAAAGAGAGAGACAGAGAGAGAGAGAGAGTGTGTGTGTGTGTGTATGTGTGTGTGTGTGTTTCCGGGAATCTGTTTATAATAGAAATTAG
2	163	ATTGGCAAAGAGTACAGGCAGCACTAAACAAATGCGAATTTAAAAAGAAAAGAGAGAGAGAGAGAGAGAGAGAGAAAGAGAGAGACAGAGAGAGAGAGAGAGTGTGTGTGTGTGTGTATGTGTGTGTGTGTGTTTCCGGGAATCTGTTTATAATAGAAATTAG
4	99_A	TCAGTCCCAGCACTTCTCCTTGAATCGCTTCACTGACACACACACACACACACACACACACAATGGAAAGTGAGAGGAGGAAAGATAATTTACAATTAA
4	99_T	TCAGTCCCAGCACTTCTCCTTGAATCGCTTCACTGACACACACACACACACACACACACACAATGGAAAGTGAGAGGAGGAATGATAATTTACAATTAA
4	101_T	TCAGTCCCAGCACTTCTCCTTGAATCGCTTCACTGACACACACACACACACACACACACACACAATGGAAAGTGAGAGGAGGAATGATAATTTACAATTAA
4	101_A	TCAGTCCCAGCACTTCTCCTTGAATCGCTTCACTGACACACACACACACACACACACACACACAATGGAAAGTGAGAGGAGGAAAGATAATTTACAATTAA
5	101	CCTAGACAATGGGAGAGATGCTTAGGAAGGAAGGAAGGAAGGAAGAAAGGAAGGAAGGAAAGAAAGAAGGAAGGAAGGAAGGGGATTAAGTATTTTGGCCA
5	109	CCTAGACAATGGGAGAGATGCTTAGGAAGGAAGGAAGGAAGGAAGAAAGGAAGGAAGGAAAGAAAGAAGGAAGGAAGGAAGGAAGGAAGGGGATTAAGTATTTTGGCCA
5	113	CCTAGACAATGGGAGAGATGCTTAGGAAGGAAGGAAGGAAGGAAGGAAGGAAGGAAGGAAGGAAAGAAAGAAGGAAGGAAGGAAGGAAGGAAGGGGATTAAGTATTTTGGCCA
6	109a_C	GCACTCATCATGGACACATACAATGGTGATGGATGCACTGTTTTGTCTCTGACACACACACATACACACGCAACTCCTGATAGAGACCGATCCTTTGAATGGACAGATG
6	109a_A	GCACTCATCATGGACACATACAATGGTGATGGATGCACTGTTTTGTCTCTGACACACACACATACACACGCAACTCCTGATAGAGACCGATCCTTTGAATGGAAAGATG
6	109b_C	GCACTCATCATGGACACATACAATGGTGATGGACGCACTGTTTTGTCTCTGACACACACACATACACACGCAACTCCTGATAGAGACCAATCCTTTGAATGGACAGATG
6	109b_A	GCACTCATCATGGACACATACAATGGTGATGGACGCACTGTTTTGTCTCTGACACACACACATACACACGCAACTCCTGATAGAGACCAATCCTTTGAATGGAAAGATG
7	120	AGGTCCTCTTTAGGATCACCACGTTCAAATGCCTCCTCGCTGTTTGTGTGTGTGTGCAAACGTGCATATTTTTGTGTGTGTGTGTGTGTGTGTGTGTTGGTCTCCTAATGAGAAAATGAC
8	96	AGGGTATGATGGAAAAGCAGGGAAGTGGGATTCCCACAGACGTGTGTGTGTGTGTGTGTGTGTGTGTGTGTGATGCAAACGTCCCATCTCACACCC
8	98	AGGGTATGATGGAAAAGCAGGGAAGTGGGATTCCCACAGACGTGTGTGTGTGTGTGTGTGTGTGTGTGTGTGTGATGCAAACGTCCCATCTCACACCC
8	100	AGGGTATGATGGAAAAGCAGGGAAGTGGGATTCCCACAGACGTGTGTGTGTGTGTGTGTGTGTGTGTGTGTGTGTGATGCAAACGTCCCATCTCACACCC
9	110_T	CCTCATTAAGTTTGATCAATTGTGATATTTAAGCCTTGACCCTGAACGTAGGGGGTGTGTGTGTGTGTGTGTGTATGTGTGTGTGTGGCTGTATTCATTAGTCAGTTTAA
9	110_A	CCTCATTAAGTTTGATCAATTGTGATATTTAAGCCTTGACCCTGAACGTAGGGGGTGTGTGTGTGTGTGTGTGTATGTGTGTGTGTGGCTGTATTCATAAGTCAGTTTAA
10	83_A	TTTGTGCTGGTTGCTGCCAAAGATTAGATAGATAGATAGATAGATAGATAGACAGATGACAGATAGATGGATAAAACAGTGCA
10	83_G	TTTGTGCTGGTTGCTGCCAAAGATTAGATAGATAGATAGATAGATAGATAGACAGATGACAGATAGATGGATGAAACAGTGCA
10	111_A	TTTGTGCTGGTTGCTGCCAAAGATTAGATAGATAGATAGATAGATAGATAGATAGATAGATAGATAGACAGACAGACAGACAGATGACAGATAGATGGATAAAACAGTGCA
10	111_G	TTTGTGCTGGTTGCTGCCAAAGATTAGATAGATAGATAGATAGATAGATAGATAGATAGATAGATAGACAGACAGACAGACAGATGACAGATAGATGGATGAAACAGTGCA
10	115_A	TTTGTGCTGGTTGCTGCCAAAGATTAGATAGATAGATAGATAGATAGATAGATAGATAGATAGATAGATAGACAGACAGACAGACAGATGACAGATAGATGGATAAAACAGTGCA
10	115_G	TTTGTGCTGGTTGCTGCCAAAGATTAGATAGATAGATAGATAGATAGATAGATAGATAGATAGATAGATAGACAGACAGACAGACAGATGACAGATAGATGGATGAAACAGTGCA
10	119a_A	TTTGTGCTGGTTGCTGCCAAAGATTAGATAGATAGATAGATAGATAGATAGATAGATAGATAGATAGATAGACAGACAGACAGACAGACAGATGACAGATAGATGGATAAAACAGTGCA
10	119a_G	TTTGTGCTGGTTGCTGCCAAAGATTAGATAGATAGATAGATAGATAGATAGATAGATAGATAGATAGATAGACAGACAGACAGACAGACAGATGACAGATAGATGGATGAAACAGTGCA
10	119b_A	TTTGTGCTGGTTGCTGCCAAAGATTAGATAGATAGATAGATAGATAGATAGATAGATAGATAGATAGATAGATAGACAGACAGACAGACAGATGACAGATAGATGGATAAAACAGTGCA
10	119b_G	TTTGTGCTGGTTGCTGCCAAAGATTAGATAGATAGATAGATAGATAGATAGATAGATAGATAGATAGATAGATAGACAGACAGACAGACAGATGACAGATAGATGGATGAAACAGTGCA
10	123_A	TTTGTGCTGGTTGCTGCCAAAGATTAGATAGATAGATAGATAGATAGATAGATAGATAGATAGATAGATAGATAGATAGACAGACAGACAGACAGATGACAGATAGATGGATAAAACAGTGCA
10	123_G	TTTGTGCTGGTTGCTGCCAAAGATTAGATAGATAGATAGATAGATAGATAGATAGATAGATAGATAGATAGATAGATAGACAGACAGACAGACAGATGACAGATAGATGGATGAAACAGTGCA
11	114_G	ACACATCTTTCAATTGCCAACTCCACCCTAGACACACACACACACACACACGCACACACACACACACACACACACAGGAAGAATTACTAGGGTTTCAGAGGTTTTGAGTTATGA
11	114_A	ACACATCTTTCAATTGCCAACTCCACCCTAGACACACACACACACACACACGCACACACACACACACACACACACAGGAAGAATTACTAGGGTTTCAGAGATTTTGAGTTATGA
12	113a	GAAAGGGTTCAGAAGGAAGTGGGATCGAAAGTGTAACCGGCTGCAAGAAATTAAAGAGCCGGCTGCTGCTGCTGCTGGTGCTGCTGGTGCTGCTGCTTTGGCGGCCAGAACTG
12	113b	GAAAGGGTTCAGAAGGAAGTGGGATCGAAAGTGTAACCGGCTGCAAGAAATTAAAGAGCCGGCTGCTGGTGCTGCTGGTGCTGCTGGTGCTGCTGCTTTGGCGGCCAGAACTG
13	128_C	TGTCTGTGATGAACAAGGTAGGAGATATAGATGATAGATAAGATAGATAGATAGATAGATAGATAGATAGATAGATAGATAGATAGATAAATGCCCCCCTGAAGTATGCCAAGCAAAGATGTCCTTTT
13	128_T	TGTCTGTGATGAACAAGGTAGGAGATATAGATGATAGATAAGATAGATAGATAGATAGATAGATAGATAGATAGATAGATAGATAGATAAATGCCCCCCTGAAGTATGCCAAGCAAAGATGTTCTTTT
13	132_C	TGTCTGTGATGAACAAGGTAGGAGATATAGATGATAGATAAGATAGATAGATAGATAGATAGATAGATAGATAGATAGATAGATAGATAGATAAATGCCCCCCTGAAGTATGCCAAGCAAAGATGTCCTTTT
13	132_T	TGTCTGTGATGAACAAGGTAGGAGATATAGATGATAGATAAGATAGATAGATAGATAGATAGATAGATAGATAGATAGATAGATAGATAGATAAATGCCCCCCTGAAGTATGCCAAGCAAAGATGTTCTTTT
14	95	GGTCTGCAGTAGCAGAAGTGTGTGTGTGTGTGTGTGTGTGTGTGTGTATTGGGGTGGGAGGAACAGCGTAAAGTCAGCTAAATGTGAGACAGCTC
14	97	GGTCTGCAGTAGCAGAAGTGTGTGTGTGTGTGTGTGTGTGTGTGTGTGTATTGGGGTGGGAGGAACAGCGTAAAGTCAGCTAAATGTGAGACAGCTC
15	130	ATATTCATGCTTGTACCAGATTAGATCAAATTAATGAGACTTTATACATACACACGTGTGTGTGTGTGTGTGTGTGTGTGTGTGTATTTGGAAATCTGTTATAGACTACAGAAAATTACAGAAGCATAAG
15	136	ATATTCATGCTTGTACCAGATTAGATCAAATTAATGAGACTTTATACATACACACGTGTGTGTGTGTGTGTGTGTGTGTGTGTGTGTGTGTATTTGGAAATCTGTTATAGACTACAGAAAATTACAGAAGCATAAG
15	142	ATATTCATGCTTGTACCAGATTAGATCAAATTAATGAGACTTTATACATACACACGTGTGTGTGTGTGTGTGTGTGTGTGTGTGTGTGTGTGTGTGTATTTGGAAATCTGTTATAGACTACAGAAAATTACAGAAGCATAAG
16	134_A	TTCAAAGAGATAAATGGCCAATCTGTATAGGTATATCTACATATCTACATCTATCTGTCTATCTATCTGTCTATCTATCTATCTATCTATCTATCTATCTATCTATCTATCCTAGTTTAAGGTATTCTAAATTC
16	134_G	TTCAAAGAGATAAATGGCCAATCTGTATAGGTATATCTACATATCTACATCTATCTGTCTATCTATCTGTCTATCTATCTATCTATCTATCTATCTATCTATCTATCTATCCTAGTTTAAGGTATTCTGAATTC
16	142_G	TTCAAAGAGATAAATGGCCAATCTGTATAGGTATATCTACATATCTACATCTATCTGTCTATCTATCTGTCTATCTATCTATCTATCTATCTATCTACCTATCTATCTATCTATCTATCCTAGTTTAAGGTATTCTGAATTC
16	142_A	TTCAAAGAGATAAATGGCCAATCTGTATAGGTATATCTACATATCTACATCTATCTGTCTATCTATCTGTCTATCTATCTATCTATCTATCTATCTACCTATCTATCTATCTATCTATCCTAGTTTAAGGTATTCTAAATTC
17	99_C	TGAAAACCTTTAATCAGGATACAAACCTCTGTGTGTGTGTGTGTGTGTGTGTGTGTGTGGGTGTGTGGGTGTTGTAAAGTCTACCCTCACCTGCCACAG
17	99_T	TGAAAACCTTTAATCAGGATACAAACCTCTGTGTGTGTGTGTGTGTGTGTGTGTGTGTGGGTGTGTGGGTGTTGTAAAGTCTACCCTCACCTGCCATAG
17	103_C	TGAAAACCTTTAATCAGGATACAAACCTCTGTGTGTGTGTGTGTGTGTGTGTGTGTGTGTGTGGGTGTGTGGGTGTTGTAAAGTCTACCCTCACCTGCCACAG
17	103_T	TGAAAACCTTTAATCAGGATACAAACCTCTGTGTGTGTGTGTGTGTGTGTGTGTGTGTGTGTGGGTGTGTGGGTGTTGTAAAGTCTACCCTCACCTGCCATAG
17	109_C	TGAAAACCTTTAATCAGGATACAAACCTCTGTGTGTGTGTGTGTGTGTGTGTGTGTGTGTGTGTGTGTGGGTGTGTGGGTGTTGTAAAGTCTACCCTCACCTGCCACAG
17	109_T	TGAAAACCTTTAATCAGGATACAAACCTCTGTGTGTGTGTGTGTGTGTGTGTGTGTGTGTGTGTGTGTGGGTGTGTGGGTGTTGTAAAGTCTACCCTCACCTGCCATAG
17	111_C	TGAAAACCTTTAATCAGGATACAAACCTCTGTGTGTGTGTGTGTGTGTGTGTGTGTGTGTGTGTGTGTGTGGGTGTGTGGGTGTTGTAAAGTCTACCCTCACCTGCCACAG
17	111_T	TGAAAACCTTTAATCAGGATACAAACCTCTGTGTGTGTGTGTGTGTGTGTGTGTGTGTGTGTGTGTGTGTGGGTGTGTGGGTGTTGTAAAGTCTACCCTCACCTGCCATAG
17	113_C	TGAAAACCTTTAATCAGGATACAAACCTCTGTGTGTGTGTGTGTGTGTGTGTGTGTGTGTGTGTGTGTGTGTGGGTGTGTGGGTGTTGTAAAGTCTACCCTCACCTGCCACAG
17	113_T	TGAAAACCTTTAATCAGGATACAAACCTCTGTGTGTGTGTGTGTGTGTGTGTGTGTGTGTGTGTGTGTGTGTGGGTGTGTGGGTGTTGTAAAGTCTACCCTCACCTGCCATAG
18	99	TGGAATGACCCAGGACAGAGAGAGAGAGAGAGAGTGAGTCTGTGTGTATGTGTGTGCGTGTGTGTGTGTGTATGTGTGTGTCTTTACACATAGCCTCCA
19	153_C	CCAAATGAAAAGGGACATTAGGGACATTGTGTGTGTGTGTGTGTGTGTGTGTGTGTGTCTGTGTGTCAGAGAGAGAGAGAGAGAGGAGAGATACTGAGACCAATAGTGAATATTTAGGTTTGGGTTCACTTTAGATTTTGCCAATTGAACAGT
19	153_T	CCAAATGAAAAGGGACATTAGGGACATTGTGTGTGTGTGTGTGTGTGTGTGTGTGTGTCTGTGTGTCAGAGAGAGAGAGAGAGAGGAGAGATACTGAGACCAATAGTGAATATTTAGGTTTGGGTTCACTTTAGATTTTGTCAATTGAACAGT
19	157_C	CCAAATGAAAAGGGACATTAGGGACATTGTGTGTGTGTGTGTGTGTGTGTGTGTGTGTGTGTCTGTGTGTCAGAGAGAGAGAGAGAGAGGAGAGATACTGAGACCAATAGTGAATATTTAGGTTTGGGTTCACTTTAGATTTTGCCAATTGAACAGT
19	157_T	CCAAATGAAAAGGGACATTAGGGACATTGTGTGTGTGTGTGTGTGTGTGTGTGTGTGTGTGTCTGTGTGTCAGAGAGAGAGAGAGAGAGGAGAGATACTGAGACCAATAGTGAATATTTAGGTTTGGGTTCACTTTAGATTTTGTCAATTGAACAGT
20	151	CATTAAAAAAGAAGCTGACACAATTGAAGAATGAGTTCAATAAATCTATCCTGCCACAGAGACAGTTGTGTGTGTGTGTGTGTGTGTGTGTGTGTGTGTTGACATGGATCTCATCCTAAAGAAAAAATAAATCTTGGCTTCAATCAAATGA
20	155	CATTAAAAAAGAAGCTGACACAATTGAAGAATGAGTTCAATAAATCTATCCTGCCACAGAGACAGTTGTGTGTGTGTGTGTGTGTGTGTGTGTGTGTGTGTGTTGACATGGATCTCATCCTAAAGAAAAAATAAATCTTGGCTTCAATCAAATGA
20	163	CATTAAAAAAGAAGCTGACACAATTGAAGAATGAGTTCAATAAATCTATCCTGCCACAGAGACAGTTGTGTGTGTGTGTGTGTGTGTGTGTGTGTGTGTGTGTGTGTGTGTTGACATGGATCTCATCCTAAAGAAAAAATAAATCTTGGCTTCAATCAAATGA
21	89	GTATTGGGTCTTGATTGGTAAAATATATAAATATAAGTGTGTGTGTGTGTGTGTGTGTGTATGAAATACCGAATTCCCATGATCCATTT
21	91	GTATTGGGTCTTGATTGGTAAAATATATAAATATAAGTGTGTGTGTGTGTGTGTGTGTGTGTATGAAATACCGAATTCCCATGATCCATTT
21	93	GTATTGGGTCTTGATTGGTAAAATATATAAATATAAGTGTGTGTGTGTGTGTGTGTGTGTGTGTATGAAATACCGAATTCCCATGATCCATTT
22	126_C	AAGCTGTACTTTCAGATTCTTGCTGACACAAACACACACACACACACACACACACTCTCTCTCTCTCTCTCTCTCTCAATATCTCCCTCTCAGAATGCATAGTCCTTCTCCCTGCCTCCATCTCTA
22	126_A	AAGCTGTACTTTCAGATTCTTGCTGACACAAACACACACACACACACACACACACTCTCTCTCTCTCTCTCTCTCTCAATATCTCCCTCTCAGAATGCATAGTCCTTCTCCCTGCATCCATCTCTA
23	143	ACTGACACCCTCCCACTCACAGAAAGTAAGTGTGTGTGTGTATGTGTGTGTGTGTGTGTGTGTTTCAACCCAAAGTAAGGAAGGGCTAAGTGAAAGCCACGAATCTGATCCTGTTATTCTTCTCAGTGAGCTTCCAGGAGGAG
23	149	ACTGACACCCTCCCACTCACAGAAAGTAAGTGTGTGTGTGTGTGTGTGTGTGTGTGTGTGTGTGTGTGTTTCAACCCAAAGTAAGGAAGGGCTAAGTGAAAGCAACGAATCTGATCCTGTTATTCTTCTCAGTGAGCTTCCAGGAGGAG
26	167	TGGAGTCTTCATCCTATCTATCATATATTTGTATCTATTGATCCACCTATTATCTATCTATCTATCATCTATCTATCTATCTATCTATCTATCTATCTATCTATCTGTCTATCTAATCAAGAAGTTGTAGATGATACCCTGTGGTCCACCCTGCCAGGCCATGCAGG
26	179	TGGAGTCTTCATCCTATCTATCATATATTTGTATCTATTGATCCACCTATTATCTATCTATCTATCATCTATCTATCTATCTATCTATCTATCTATCTATCTATCTATCTGTCTGTCTGTCTATCTAATCAAGAAGTTGTAGATGATACCCTGTGGTCCACCCTGCCAGGCCATGCAGG
26	183	TGGAGTCTTCATCCTATCTATCATATATTTGTATCTATTGATCCACCTATTATCTATCTATCTATCATCTATCTATCTATCTATCTATCTATCTATCTATCTATCTATCTATCTGTCTGTCTGTCTATCTAATCAAGAAGTTGTAGATGATACCCTGTGGTCCACCCTGCCAGGCCATGCAGG
26	211	TGGAGTCTTCATCCTATCTATCATATATTTGTATCTATTGATCCACCTATTCTCTATCTATCTATCTATCTATCTATCTATCTATCTATCTATCTATCATCTATCTATCTATCTATCTATCTATCTATCTATCTATCTATTTATCTATCTGTCTATCTAATCAAGAAGTTGTAGATGATACCCTGTGGTCCACCCTGCCAGGCCATGCAGG
26	215	TGGAGTCTTCATCCTATCTATCATATATTTGTATCTATTGATCCACCTATTCTCTATCTATCTATCTATCTATCTATCTATCTATCTATCTATCTATCTATCATCTATCTATCTATCTATCTATCTATCTATCTATCTATCTATTTATCTATCTGTCTATCTAATCAAGAAGTTGTAGATGATACCCTGTGGTCCACCCTGCCAGGCCATGCAGG
27	108_G	ATTAAACTAATAAGCATTTGTTGAGGGTCTTTCTCCATATCTATCTATCTATCTATCTATCTATCTATCTATCTCAGTTGGTGGTAAGTTTTAGGAGTCAAAGCAGAA
27	108_A	ATTAAACTAATAAGCATTTGTTGAGGGTCTTTCTCCATATCTATCTATCTATCTATCTATCTATCTATCTATCTCAGTTGGTGGTAAGTTTTAGGAATCAAAGCAGAA
27	112_G	ATTAAACTAATAAGCATTTGTTGAGGGTCTTTCTCCATATCTATCTATCTATCTATCTATCTATCTATCTATCTATCTCAGTTGGTGGTAAGTTTTAGGAGTCAAAGCAGAA
27	112_A	ATTAAACTAATAAGCATTTGTTGAGGGTCTTTCTCCATATCTATCTATCTATCTATCTATCTATCTATCTATCTATCTCAGTTGGTGGTAAGTTTTAGGAATCAAAGCAGAA
27	116_G	ATTAAACTAATAAGCATTTGTTGAGGGTCTTTCTCCATATCTATCTATCTATCTATCTATCTATCTATCTATCTATCTATCTCAGTTGGTGGTAAGTTTTAGGAGTCAAAGCAGAA
27	116_A	ATTAAACTAATAAGCATTTGTTGAGGGTCTTTCTCCATATCTATCTATCTATCTATCTATCTATCTATCTATCTATCTATCTCAGTTGGTGGTAAGTTTTAGGAATCAAAGCAGAA
27	120_G	ATTAAACTAATAAGCATTTGTTGAGGGTCTTTCTCCATATCTATCTATCTATCTATCTATCTATCTATCTATCTATCTATCTATCTCAGTTGGTGGTAAGTTTTAGGAGTCAAAGCAGAA
27	120_A	ATTAAACTAATAAGCATTTGTTGAGGGTCTTTCTCCATATCTATCTATCTATCTATCTATCTATCTATCTATCTATCTATCTATCTCAGTTGGTGGTAAGTTTTAGGAATCAAAGCAGAA
28	111_G	GCCTGGGGTGAGGCAAATTTGGGAAACTGTCTTTTATTCTCATAGTGGGGTGTGTGTGTGTGTGTGTGTGTGCATCTGTGTGTGTATTTGCCCTTGGGAAACTCAGTGGCA
28	111_A	GCCTGGGGTGAGGCAAATTTGGGAAACTGTCTTTTATTCTCATAGTGGGGTGTGTGTGTGTGTGTGTGTGTGCATCTGTGTGTGTATTTGCCCTTGGGAAACTCAATGGCA
28	113_G	GCCTGGGGTGAGGCAAATTTGGGAAACTGTCTTTTATTCTCATAGTGGGGTGTGTGTGTGTGTGTGTGTGTGTGCATCTGTGTGTGTATTTGCCCTTGGGAAACTCAGTGGCA
28	113_A	GCCTGGGGTGAGGCAAATTTGGGAAACTGTCTTTTATTCTCATAGTGGGGTGTGTGTGTGTGTGTGTGTGTGTGCATCTGTGTGTGTATTTGCCCTTGGGAAACTCAATGGCA
29	116	GTGTGTTTGGGCTTTGAACCTTCGACTATTTGGGGGTAAATGCTGTGTGTGTGTGTGTGTGTGTGTGTGTGTGTATGCGCGCGCGCCCAAATGTATGGACAGGTGGCAGTAAAGAT
29	128	GTGTGTTTGGGCTTTGAACCTTCGACTATTTGGGGGTAAATGCTGTGTGTGTGTGTGTGTGTGTGTGTGTGTGTGTGTGTGTGTGTATGCGCGCGCGCCCAAATGTATGGACAGGTGGCAGTAAAGAT
29	130a	GTGTGTTTGGGCTTTGAACCTTCGACTATTTGGGGGTAAATGCTGTGTGTGTGTGTGTGTGTGTGTGTGTGTGTGTGTGTGTGTGTGTATGCGCGCGCGCCCAAATGTATGGACAGGTGGCAGTAAAGAT
29	130b	GTGTGTTTGGGCTTTGAACCTTCGACTATTTGGGGGTAAATGCTGTGTGTGTGTGTGTGTGTGTGTGTGTGTGTGTGTGTGTGTGTATATGCGCGCGCGCCCAAATGTATGGACAGGTGGCAGTAAAGAT
29	132a	GTGTGTTTGGGCTTTGAACCTTCGACTATTTGGGGGTAAATGCTGTGTGTGTGTGTGTGTGTGTGTGTGTGTGTGTGTGTGTGTGTGTGTATGCGCGCGCGCCCAAATGTATGGACAGGTGGCAGTAAAGAT
29	132b	GTGTGTTTGGGCTTTGAACCTTCGACTATTTGGGGGTAAATGCTGTGTGTGTGTGTGTGTGTGTGTGTGTGTGTGTGTGTGTGTGTGTATATGCGCGCGCGCCCAAATGTATGGACAGGTGGCAGTAAAGAT
30	104	CAATATGCTCCGGAACTTACACACACACACACACACACACACACACACACTCCTCCCCTCTCATGCCCCCAGTCCAATCTTCCTCTCTGATACACCATTATAAA
30	106	CAATATGCTCCGGAACTTACACACACACACACACACACACACACACACACACTCCTCCCCTCTCATGCCCCCAGTCCAATCTTCCTCTCTGATACACCATTATAAA
30	108	CAATATGCTCCGGAACTTACACACACACACACACACACACACACACACACACACTCCTCCCCTCTCATGCCCCCAGTCCAATCTTCCTCTCTGATACACCATTATAAA
31	123	GAGAGCAGCCATTGAGAAATGTTAGACTAGGGATGCAATCCAGCCGTGTGTGTGTGTGTGTGTGTGTGTGTGTGTGTGTGTGTAGGCAGGGGGAAAGGCAGGTGTTGATTATAAGTGATTTCA
31	125	GAGAGCAGCCATTGAGAAATGTTAGACTAGGGATGCAATCCAGCCGTGTGTGTGTGTGTGTGTGTGTGTGTGTGTGTGTGTGTGTAGGCAGGGGGAAAGGCAGGTGTTGATTATAAGTGATTTCA
32	152_A	CTCTTAGTGGTCATTCTCACCTTTTGGTAGAGTTCTCTCAAAGGCATGGGACTTAAAAATGTGTGTGTGTGTGTGTGTGTGTGTGTGTGTATTGGTGAGGTATTGGAAGCTGTGGTGCAACAAAAAAAAAATATGAGTCAATGATATTTGAG
32	152_G	CTCTTAGTGGTCATTCTCACCTTTTGGTAGAGTTCTCTCAAAGGCATGGGACTTAAAAATGTGTGTGTGTGTGTGTGTGTGTGTGTGTGTATTGGTGAGGTATTGGAAGCTGTGGTGCAACAAAAAAAAAATATGAGTCAGTGATATTTGAG
32	158_A	CTCTTAGTGGTCATTCTCACCTTTTGGTAGAGTTCTCTCAAAGGCATGGGACTTAAAAATGTGTGTGTGTGTGTGTGTGTGTGTGTGTGTGTGTGTATTGGTGAGGTATTGGAAGCTGTGGTGCAACAAAAAAAAAATATGAGTCAATGATATTTGAG
32	158_G	CTCTTAGTGGTCATTCTCACCTTTTGGTAGAGTTCTCTCAAAGGCATGGGACTTAAAAATGTGTGTGTGTGTGTGTGTGTGTGTGTGTGTGTGTGTATTGGTGAGGTATTGGAAGCTGTGGTGCAACAAAAAAAAAATATGAGTCAGTGATATTTGAG
33	120a_G	TCAAGCCCTCTTGGAAATGGTAAAGGCAGAATGGAACTTAATAATAATAATGAAAATGATACTACTACTACTACTACTACTAATAATAAGAATATGCTAGTGCAAGAGAAAGCTTCATTA
33	120a_T	TCAAGCCCTCTTGGAAATGGTAAAGGCAGAATGGAACTTAATAATAATAATGAAAATGATACTACTACTACTACTACTACTAATAATAAGAATATGCTAGTGCAAGATAAAGCTTCATTA
33	120b_G	TCAAGCCCTCTTGGAAATGGTAAAGGCAGAATGGAACTTAATAATAATAATGAAAATGATACTACTACTACTACTAATAATAATAATAAGAATATGCTAGTGCAAGAGAAAGCTTCATTA
33	120b_T	TCAAGCCCTCTTGGAAATGGTAAAGGCAGAATGGAACTTAATAATAATAATGAAAATGATACTACTACTACTACTAATAATAATAATAAGAATATGCTAGTGCAAGATAAAGCTTCATTA
35	128	TGAAGCTTATTCATTTGTGTGGGCATGGGGTGTGTGTGTGTGTGTGTGTGTATGTGTGTGTGTGTGTGTGCGCGTTAGGACATTAGGACAATAAAGGCTTTTCAAATGGTTTCAGAGTCCCAGAGATT
35	132	TGAAGCTTATTCATTTGTGTGGGCATGGGGTGTGTGTATGTGTGTGTGTGTGTGTATGTGTGTGTGTGTGTGTGCGCGTTAGGACATTAGGACAATAAAGGCTTTTCAAATGGTTTCAGAGTCCCAGAGATT
36	87_T	GATATCAGAATGGAACAATACTACACACACACACACACACACACACCCTCACAAAATGTGCTCCTCCTTGTTACTCTGTATTTTGTG
36	87_C	GATATCAGAATGGAACAATACTACACACACACACACACACACACACCCTCACAAAATGTGCTCCTCCTTGTTACTCTGTATCTTGTG
36	89_T	GATATCAGAATGGAACAATACTACACACACACACACACACACACACACCCTCACAAAATGTGCTCCTCCTTGTTACTCTGTATTTTGTG
36	89_C	GATATCAGAATGGAACAATACTACACACACACACACACACACACACACCCTCACAAAATGTGCTCCTCCTTGTTACTCTGTATCTTGTG
36	91_T	GATATCAGAATGGAACAATACTACACACACACACACACACACACACACACCCTCACAAAATGTGCTCCTCCTTGTTACTCTGTATTTTGTG
36	91_C	GATATCAGAATGGAACAATACTACACACACACACACACACACACACACACCCTCACAAAATGTGCTCCTCCTTGTTACTCTGTATCTTGTG
37	105_G	GCATGTGGAATATGTGGAATGTGTGTGCAGGCGTGTGTGTGTGTGTGTGTGTGTATAAGCCCATCTTCTCCATTCTATTACCATTGCAATGTAAATGCAAAAGAC
37	105_T	GCATGTGGAATATGTGGAATGTGTGTGCAGGCGTGTGTGTGTGTGTGTGTGTGTATAAGCCCATCTTCTCCATTCTATTACCATTGCAATTTAAATGCAAAAGAC
38	142_C	CTTAAAACTTACTCCATTCTAGACCCTGTGCTGTTGAATTCTGGAAACTTACTCCTGAACCCCGTGTGTGTGTGTGTGTGTGTGCGCGCACGCGCACGCGCACGGGTGTGTGTGTGTAAGGAAAGGAAGATTAGCGGCAATC
38	142_T	CTTAAAACTTACTCCATTCTAGACCCTGTGCTGTTGAATTCTGGAAACTTACTCCTGAACCCCGTGTGTGTGTGTGTGTGTGTGCGCGCACGCGCACGCGCACGGGTGTGTGTGTGTAAGGAAAGGAAGATTAGTGGCAATC
38	144_C	CTTAAAACTTACTCCATTCTAGACCCTGTGCTGTTGAATTCTGGAAACTTACTCCTGAGCCCCGTGTGTGTGTGTGTGTGTGTGTGCGCGCACGCGCACGCGCACGGGTGTGTGTGTGTAAGGAAAGGAAGATTAGCGGCAATC
38	144_T	CTTAAAACTTACTCCATTCTAGACCCTGTGCTGTTGAATTCTGGAAACTTACTCCTGAGCCCCGTGTGTGTGTGTGTGTGTGTGTGCGCGCACGCGCACGCGCACGGGTGTGTGTGTGTAAGGAAAGGAAGATTAGTGGCAATC
38	146_C	CTTAAAACTTACTCCATTCTAGACCCTGTGCTGTTGAATTCTGGAAACTTACTCCTGAGCCCCGTGTGTGTGTGTGTGTGTTTGTGTGTGTGTGCGCGCACGCGCACGGGTGTGTGTGTGTAAGGAAAGGAAGATTAGCGGCAATC
38	146_T	CTTAAAACTTACTCCATTCTAGACCCTGTGCTGTTGAATTCTGGAAACTTACTCCTGAGCCCCGTGTGTGTGTGTGTGTGTTTGTGTGTGTGTGCGCGCACGCGCACGGGTGTGTGTGTGTAAGGAAAGGAAGATTAGTGGCAATC
39	117	GAATACCTAGCATGTGCCCGGCCCTTTGGAAGGCGGAGTGGGCTGGGGTGTGTGTGTGTGTGTGTGTGTGTGTGTGTGTGTGTGTGATGGGGGAGGGATTGGGGAATAACTGGAGAA
39	119	GAATACCTAGCATGTGCCCGGCCCTTTGGAAGGCGGAGTGGGCTGGGGTGTGTGTGTGTGTGTGTGTGTGTGTGTGTGTGTGTGTGTGATGGGGGAGGGATTGGGGAATAACTGGAGAA
39	121	GAATACCTAGCATGTGCCCGGCCCTTTGGAAGGCGGAGTGGGCTGGGGTGTGTGTGTGTGTGTGTGTGTGTGTGTGTGTGTGTGTGTGTGATGGGGGAGGGATTGGGGAATAACTGGAGAA
40	109	CACTTTCATTTGGAACTATACAAATCATACAGAGAGAGAGAGAGAGAGAGAGAGAGAGAGAGATTAAACCTCTTTTTTTTTCGAATTAACACAGAAGCCAGAACCAGAG
41	109_T	GGTCTTTTGAAGAGGTTGGAAAGACACACACATACACACACACACACGCACACACACACACGCACACACGCATACCCATGCACACACCTGCAAAATTTAATGCCTTCTA
41	109_A	GGTCTTTTGAAGAGGTTGGAAAGACACACACATACACACACACACACGCACACACACACACGCACACACGCATACCCATGCACACACCTGCAAAATTTAAAGCCTTCTA
41	113_T	GGTCTTTTGAAGAGGTTGGAAAGACACACACATACACACACACACACACACGCACACACACACACGCACACACGCATACCCATGCACACACCTGCAAAATTTAATGCCTTCTA
41	113_A	GGTCTTTTGAAGAGGTTGGAAAGACACACACATACACACACACACACACACGCACACACACACACGCACACACGCATACCCATGCACACACCTGCAAAATTTAAAGCCTTCTA
42	168	AACTCTTTGGGACTTTACAATGCTGTCATCTATGTGTGGTATCAAATGAAACAGTTGGCTTCCCTTTAAATTAATAATAATAATAATAACAATAATAATAATAATAATAAAATGTATAGTCCACCAGCCCTTCAACAGAAGTGATTGCCAAACTAATGAAAATCCCAA
43	149	GAGTCACAGTCAATATTTCAAAACACTAATAAAAAACCACTTCAAATACCTAGTGAAGATTTTGAAATACTGTGTGTGTGTGTGTGTGTGTGTGTGTTTTAAAGATTAAGTGATTTCCTTGCCATTCACTCTCAAGTTGCAATCCTGAG
43	157	GAGTCACAGTCAATATTTCAAAACACTAATAAAAAACCACTTCAAATACCTAGTGAAGATTTTGAAATACTGTGTGTGTGTGTGTGTGTGTGTGTGTGTGTGTGTTTTAAAGATTAAGTGATTTCCTTGCCATTCACTCTCAAGTTGCAATCCTGAG
43	159	GAGTCACAGTCAATATTTCAAAACACTAATAAAAAACCACTTCAAATACCTAGTGAAGATTTTGAAATACTGTGTGTGTGTGTGTGTGTGTGTGTGTGTGTGTGTGTTTTAAAGATTAAGTGATTTCCTTGCCATTCACTCTCAAGTTGCAATCCTGAG
44	94_C	CCACAGAAAGTGCTGGATGAATCAGGGGCAACACACACACACACACACACACACCCCAGCCCCAGGAGGTCCTCCCATTTGCTCCCATCCCTGG
44	94_T	CCACAGAAAGTGCTGGATGAATCAGGGGCAACACACACACACACACACACACACCCCAGCCCCAGGAGGTCCTCCCATTTGTTCCCATCCCTGG
45	122	AAACTCAACCCAAGCCCAGGGACATATTCATTCATTCCTTCATTCATTCACTCAACAAATATTTCCCTCCTCAATTTCTTCAGACCCCATCACCACCGCCACTGATCTGCCCACTTCAATGA
