# Supplementary material for: A refined panel of 42 microsatellite loci to universally genotype catarrhine primates
Source: Ecol Evol. 2020 Dec 13;11(1):498–505. doi: 10.1002/ece3.7069 (PMC7790618; doi:10.1002/ece3.7069)
Supplement: Supplementary file 1 — Appendix S1 [file ECE3-11-498-s001.zip › ece37069-sup-0033-FecalSamples_PAPIO_P1.yml]

fp_dataset: FecalSamples_samples_P1.csv
fp_locus_attrs: FecalSamples_locus_attrs_P1.csv
fp_allele_names: FecalSamples_Known_Alleles_All.csv
output:
  dp: Pool_1_Papio_papio
  fp_rds: Pool_1.rds
seq_analysis: 
    use_reverse_primers: False
    stutter.count.ratio_max: 0.70
sample_summary_opts:
    counts.min: 100
report.title: Pool 1_Papio_knownAlleles 
