# Supplementary material for: A refined panel of 42 microsatellite loci to universally genotype catarrhine primates
Source: Ecol Evol. 2020 Dec 13;11(1):498–505. doi: 10.1002/ece3.7069 (PMC7790618; doi:10.1002/ece3.7069)
Supplement: Supplementary file 1 — Appendix S1 [file ECE3-11-498-s001.zip › ece37069-sup-0036-FecalSamples_samples_P1.csv]

Sample	Replicate	GMCode	Locus	Filename
G009		G009	1	NGS_Data_PAPIOfstq/G009P1_S40_L001_R2_001.fastq.gz
G009		G009	6	NGS_Data_PAPIOfstq/G009P1_S40_L001_R2_001.fastq.gz
G009		G009	8	NGS_Data_PAPIOfstq/G009P1_S40_L001_R2_001.fastq.gz
G009		G009	10	NGS_Data_PAPIOfstq/G009P1_S40_L001_R2_001.fastq.gz
G009		G009	11	NGS_Data_PAPIOfstq/G009P1_S40_L001_R2_001.fastq.gz
G009		G009	13	NGS_Data_PAPIOfstq/G009P1_S40_L001_R2_001.fastq.gz
G009		G009	16	NGS_Data_PAPIOfstq/G009P1_S40_L001_R2_001.fastq.gz
G009		G009	17	NGS_Data_PAPIOfstq/G009P1_S40_L001_R2_001.fastq.gz
G009		G009	18	NGS_Data_PAPIOfstq/G009P1_S40_L001_R2_001.fastq.gz
G009		G009	20	NGS_Data_PAPIOfstq/G009P1_S40_L001_R2_001.fastq.gz
G009		G009	21	NGS_Data_PAPIOfstq/G009P1_S40_L001_R2_001.fastq.gz
G009		G009	26	NGS_Data_PAPIOfstq/G009P1_S40_L001_R2_001.fastq.gz
G009		G009	29	NGS_Data_PAPIOfstq/G009P1_S40_L001_R2_001.fastq.gz
G009		G009	37	NGS_Data_PAPIOfstq/G009P1_S40_L001_R2_001.fastq.gz
G009		G009	39	NGS_Data_PAPIOfstq/G009P1_S40_L001_R2_001.fastq.gz
G009		G009	40	NGS_Data_PAPIOfstq/G009P1_S40_L001_R2_001.fastq.gz
G009		G009	41	NGS_Data_PAPIOfstq/G009P1_S40_L001_R2_001.fastq.gz
G009		G009	44	NGS_Data_PAPIOfstq/G009P1_S40_L001_R2_001.fastq.gz
G038		G038	1	NGS_Data_PAPIOfstq/G038P1_S60_L001_R2_001.fastq.gz
G038		G038	6	NGS_Data_PAPIOfstq/G038P1_S60_L001_R2_001.fastq.gz
G038		G038	8	NGS_Data_PAPIOfstq/G038P1_S60_L001_R2_001.fastq.gz
G038		G038	10	NGS_Data_PAPIOfstq/G038P1_S60_L001_R2_001.fastq.gz
G038		G038	11	NGS_Data_PAPIOfstq/G038P1_S60_L001_R2_001.fastq.gz
G038		G038	13	NGS_Data_PAPIOfstq/G038P1_S60_L001_R2_001.fastq.gz
G038		G038	16	NGS_Data_PAPIOfstq/G038P1_S60_L001_R2_001.fastq.gz
G038		G038	17	NGS_Data_PAPIOfstq/G038P1_S60_L001_R2_001.fastq.gz
G038		G038	18	NGS_Data_PAPIOfstq/G038P1_S60_L001_R2_001.fastq.gz
G038		G038	20	NGS_Data_PAPIOfstq/G038P1_S60_L001_R2_001.fastq.gz
G038		G038	21	NGS_Data_PAPIOfstq/G038P1_S60_L001_R2_001.fastq.gz
G038		G038	26	NGS_Data_PAPIOfstq/G038P1_S60_L001_R2_001.fastq.gz
G038		G038	29	NGS_Data_PAPIOfstq/G038P1_S60_L001_R2_001.fastq.gz
G038		G038	37	NGS_Data_PAPIOfstq/G038P1_S60_L001_R2_001.fastq.gz
G038		G038	39	NGS_Data_PAPIOfstq/G038P1_S60_L001_R2_001.fastq.gz
G038		G038	40	NGS_Data_PAPIOfstq/G038P1_S60_L001_R2_001.fastq.gz
G038		G038	41	NGS_Data_PAPIOfstq/G038P1_S60_L001_R2_001.fastq.gz
G038		G038	44	NGS_Data_PAPIOfstq/G038P1_S60_L001_R2_001.fastq.gz
G086		G086	1	NGS_Data_PAPIOfstq/G086P1_S39_L001_R2_001.fastq.gz
G086		G086	6	NGS_Data_PAPIOfstq/G086P1_S39_L001_R2_001.fastq.gz
G086		G086	8	NGS_Data_PAPIOfstq/G086P1_S39_L001_R2_001.fastq.gz
G086		G086	10	NGS_Data_PAPIOfstq/G086P1_S39_L001_R2_001.fastq.gz
G086		G086	11	NGS_Data_PAPIOfstq/G086P1_S39_L001_R2_001.fastq.gz
G086		G086	13	NGS_Data_PAPIOfstq/G086P1_S39_L001_R2_001.fastq.gz
G086		G086	16	NGS_Data_PAPIOfstq/G086P1_S39_L001_R2_001.fastq.gz
G086		G086	17	NGS_Data_PAPIOfstq/G086P1_S39_L001_R2_001.fastq.gz
G086		G086	18	NGS_Data_PAPIOfstq/G086P1_S39_L001_R2_001.fastq.gz
G086		G086	20	NGS_Data_PAPIOfstq/G086P1_S39_L001_R2_001.fastq.gz
G086		G086	21	NGS_Data_PAPIOfstq/G086P1_S39_L001_R2_001.fastq.gz
G086		G086	26	NGS_Data_PAPIOfstq/G086P1_S39_L001_R2_001.fastq.gz
G086		G086	29	NGS_Data_PAPIOfstq/G086P1_S39_L001_R2_001.fastq.gz
G086		G086	37	NGS_Data_PAPIOfstq/G086P1_S39_L001_R2_001.fastq.gz
G086		G086	39	NGS_Data_PAPIOfstq/G086P1_S39_L001_R2_001.fastq.gz
G086		G086	40	NGS_Data_PAPIOfstq/G086P1_S39_L001_R2_001.fastq.gz
G086		G086	41	NGS_Data_PAPIOfstq/G086P1_S39_L001_R2_001.fastq.gz
G086		G086	44	NGS_Data_PAPIOfstq/G086P1_S39_L001_R2_001.fastq.gz
G091		G091	1	NGS_Data_PAPIOfstq/G091P1_S59_L001_R2_001.fastq.gz
G091		G091	6	NGS_Data_PAPIOfstq/G091P1_S59_L001_R2_001.fastq.gz
G091		G091	8	NGS_Data_PAPIOfstq/G091P1_S59_L001_R2_001.fastq.gz
G091		G091	10	NGS_Data_PAPIOfstq/G091P1_S59_L001_R2_001.fastq.gz
G091		G091	11	NGS_Data_PAPIOfstq/G091P1_S59_L001_R2_001.fastq.gz
G091		G091	13	NGS_Data_PAPIOfstq/G091P1_S59_L001_R2_001.fastq.gz
G091		G091	16	NGS_Data_PAPIOfstq/G091P1_S59_L001_R2_001.fastq.gz
G091		G091	17	NGS_Data_PAPIOfstq/G091P1_S59_L001_R2_001.fastq.gz
G091		G091	18	NGS_Data_PAPIOfstq/G091P1_S59_L001_R2_001.fastq.gz
G091		G091	20	NGS_Data_PAPIOfstq/G091P1_S59_L001_R2_001.fastq.gz
G091		G091	21	NGS_Data_PAPIOfstq/G091P1_S59_L001_R2_001.fastq.gz
G091		G091	26	NGS_Data_PAPIOfstq/G091P1_S59_L001_R2_001.fastq.gz
G091		G091	29	NGS_Data_PAPIOfstq/G091P1_S59_L001_R2_001.fastq.gz
G091		G091	37	NGS_Data_PAPIOfstq/G091P1_S59_L001_R2_001.fastq.gz
G091		G091	39	NGS_Data_PAPIOfstq/G091P1_S59_L001_R2_001.fastq.gz
G091		G091	40	NGS_Data_PAPIOfstq/G091P1_S59_L001_R2_001.fastq.gz
G091		G091	41	NGS_Data_PAPIOfstq/G091P1_S59_L001_R2_001.fastq.gz
G091		G091	44	NGS_Data_PAPIOfstq/G091P1_S59_L001_R2_001.fastq.gz
G112		G112	1	NGS_Data_PAPIOfstq/G112P1_S61_L001_R2_001.fastq.gz
G112		G112	6	NGS_Data_PAPIOfstq/G112P1_S61_L001_R2_001.fastq.gz
G112		G112	8	NGS_Data_PAPIOfstq/G112P1_S61_L001_R2_001.fastq.gz
G112		G112	10	NGS_Data_PAPIOfstq/G112P1_S61_L001_R2_001.fastq.gz
G112		G112	11	NGS_Data_PAPIOfstq/G112P1_S61_L001_R2_001.fastq.gz
G112		G112	13	NGS_Data_PAPIOfstq/G112P1_S61_L001_R2_001.fastq.gz
G112		G112	16	NGS_Data_PAPIOfstq/G112P1_S61_L001_R2_001.fastq.gz
G112		G112	17	NGS_Data_PAPIOfstq/G112P1_S61_L001_R2_001.fastq.gz
G112		G112	18	NGS_Data_PAPIOfstq/G112P1_S61_L001_R2_001.fastq.gz
G112		G112	20	NGS_Data_PAPIOfstq/G112P1_S61_L001_R2_001.fastq.gz
G112		G112	21	NGS_Data_PAPIOfstq/G112P1_S61_L001_R2_001.fastq.gz
G112		G112	26	NGS_Data_PAPIOfstq/G112P1_S61_L001_R2_001.fastq.gz
G112		G112	29	NGS_Data_PAPIOfstq/G112P1_S61_L001_R2_001.fastq.gz
G112		G112	37	NGS_Data_PAPIOfstq/G112P1_S61_L001_R2_001.fastq.gz
G112		G112	39	NGS_Data_PAPIOfstq/G112P1_S61_L001_R2_001.fastq.gz
G112		G112	40	NGS_Data_PAPIOfstq/G112P1_S61_L001_R2_001.fastq.gz
G112		G112	41	NGS_Data_PAPIOfstq/G112P1_S61_L001_R2_001.fastq.gz
G112		G112	44	NGS_Data_PAPIOfstq/G112P1_S61_L001_R2_001.fastq.gz
G151		G151	1	NGS_Data_PAPIOfstq/G151P1_S58_L001_R2_001.fastq.gz
G151		G151	6	NGS_Data_PAPIOfstq/G151P1_S58_L001_R2_001.fastq.gz
G151		G151	8	NGS_Data_PAPIOfstq/G151P1_S58_L001_R2_001.fastq.gz
G151		G151	10	NGS_Data_PAPIOfstq/G151P1_S58_L001_R2_001.fastq.gz
G151		G151	11	NGS_Data_PAPIOfstq/G151P1_S58_L001_R2_001.fastq.gz
G151		G151	13	NGS_Data_PAPIOfstq/G151P1_S58_L001_R2_001.fastq.gz
G151		G151	16	NGS_Data_PAPIOfstq/G151P1_S58_L001_R2_001.fastq.gz
G151		G151	17	NGS_Data_PAPIOfstq/G151P1_S58_L001_R2_001.fastq.gz
G151		G151	18	NGS_Data_PAPIOfstq/G151P1_S58_L001_R2_001.fastq.gz
G151		G151	20	NGS_Data_PAPIOfstq/G151P1_S58_L001_R2_001.fastq.gz
G151		G151	21	NGS_Data_PAPIOfstq/G151P1_S58_L001_R2_001.fastq.gz
G151		G151	26	NGS_Data_PAPIOfstq/G151P1_S58_L001_R2_001.fastq.gz
G151		G151	29	NGS_Data_PAPIOfstq/G151P1_S58_L001_R2_001.fastq.gz
G151		G151	37	NGS_Data_PAPIOfstq/G151P1_S58_L001_R2_001.fastq.gz
G151		G151	39	NGS_Data_PAPIOfstq/G151P1_S58_L001_R2_001.fastq.gz
G151		G151	40	NGS_Data_PAPIOfstq/G151P1_S58_L001_R2_001.fastq.gz
G151		G151	41	NGS_Data_PAPIOfstq/G151P1_S58_L001_R2_001.fastq.gz
G151		G151	44	NGS_Data_PAPIOfstq/G151P1_S58_L001_R2_001.fastq.gz
G168		G168	1	NGS_Data_PAPIOfstq/G168P1_S38_L001_R2_001.fastq.gz
G168		G168	6	NGS_Data_PAPIOfstq/G168P1_S38_L001_R2_001.fastq.gz
G168		G168	8	NGS_Data_PAPIOfstq/G168P1_S38_L001_R2_001.fastq.gz
G168		G168	10	NGS_Data_PAPIOfstq/G168P1_S38_L001_R2_001.fastq.gz
G168		G168	11	NGS_Data_PAPIOfstq/G168P1_S38_L001_R2_001.fastq.gz
G168		G168	13	NGS_Data_PAPIOfstq/G168P1_S38_L001_R2_001.fastq.gz
G168		G168	16	NGS_Data_PAPIOfstq/G168P1_S38_L001_R2_001.fastq.gz
G168		G168	17	NGS_Data_PAPIOfstq/G168P1_S38_L001_R2_001.fastq.gz
G168		G168	18	NGS_Data_PAPIOfstq/G168P1_S38_L001_R2_001.fastq.gz
G168		G168	20	NGS_Data_PAPIOfstq/G168P1_S38_L001_R2_001.fastq.gz
G168		G168	21	NGS_Data_PAPIOfstq/G168P1_S38_L001_R2_001.fastq.gz
G168		G168	26	NGS_Data_PAPIOfstq/G168P1_S38_L001_R2_001.fastq.gz
G168		G168	29	NGS_Data_PAPIOfstq/G168P1_S38_L001_R2_001.fastq.gz
G168		G168	37	NGS_Data_PAPIOfstq/G168P1_S38_L001_R2_001.fastq.gz
G168		G168	39	NGS_Data_PAPIOfstq/G168P1_S38_L001_R2_001.fastq.gz
G168		G168	40	NGS_Data_PAPIOfstq/G168P1_S38_L001_R2_001.fastq.gz
G168		G168	41	NGS_Data_PAPIOfstq/G168P1_S38_L001_R2_001.fastq.gz
G168		G168	44	NGS_Data_PAPIOfstq/G168P1_S38_L001_R2_001.fastq.gz
G251		G251	1	NGS_Data_PAPIOfstq/G251P1_S36_L001_R2_001.fastq.gz
G251		G251	6	NGS_Data_PAPIOfstq/G251P1_S36_L001_R2_001.fastq.gz
G251		G251	8	NGS_Data_PAPIOfstq/G251P1_S36_L001_R2_001.fastq.gz
G251		G251	10	NGS_Data_PAPIOfstq/G251P1_S36_L001_R2_001.fastq.gz
G251		G251	11	NGS_Data_PAPIOfstq/G251P1_S36_L001_R2_001.fastq.gz
G251		G251	13	NGS_Data_PAPIOfstq/G251P1_S36_L001_R2_001.fastq.gz
G251		G251	16	NGS_Data_PAPIOfstq/G251P1_S36_L001_R2_001.fastq.gz
G251		G251	17	NGS_Data_PAPIOfstq/G251P1_S36_L001_R2_001.fastq.gz
G251		G251	18	NGS_Data_PAPIOfstq/G251P1_S36_L001_R2_001.fastq.gz
G251		G251	20	NGS_Data_PAPIOfstq/G251P1_S36_L001_R2_001.fastq.gz
G251		G251	21	NGS_Data_PAPIOfstq/G251P1_S36_L001_R2_001.fastq.gz
G251		G251	26	NGS_Data_PAPIOfstq/G251P1_S36_L001_R2_001.fastq.gz
G251		G251	29	NGS_Data_PAPIOfstq/G251P1_S36_L001_R2_001.fastq.gz
G251		G251	37	NGS_Data_PAPIOfstq/G251P1_S36_L001_R2_001.fastq.gz
G251		G251	39	NGS_Data_PAPIOfstq/G251P1_S36_L001_R2_001.fastq.gz
G251		G251	40	NGS_Data_PAPIOfstq/G251P1_S36_L001_R2_001.fastq.gz
G251		G251	41	NGS_Data_PAPIOfstq/G251P1_S36_L001_R2_001.fastq.gz
G251		G251	44	NGS_Data_PAPIOfstq/G251P1_S36_L001_R2_001.fastq.gz
G291		G291	1	NGS_Data_PAPIOfstq/G291P1_S37_L001_R2_001.fastq.gz
G291		G291	6	NGS_Data_PAPIOfstq/G291P1_S37_L001_R2_001.fastq.gz
G291		G291	8	NGS_Data_PAPIOfstq/G291P1_S37_L001_R2_001.fastq.gz
G291		G291	10	NGS_Data_PAPIOfstq/G291P1_S37_L001_R2_001.fastq.gz
G291		G291	11	NGS_Data_PAPIOfstq/G291P1_S37_L001_R2_001.fastq.gz
G291		G291	13	NGS_Data_PAPIOfstq/G291P1_S37_L001_R2_001.fastq.gz
G291		G291	16	NGS_Data_PAPIOfstq/G291P1_S37_L001_R2_001.fastq.gz
G291		G291	17	NGS_Data_PAPIOfstq/G291P1_S37_L001_R2_001.fastq.gz
G291		G291	18	NGS_Data_PAPIOfstq/G291P1_S37_L001_R2_001.fastq.gz
G291		G291	20	NGS_Data_PAPIOfstq/G291P1_S37_L001_R2_001.fastq.gz
G291		G291	21	NGS_Data_PAPIOfstq/G291P1_S37_L001_R2_001.fastq.gz
G291		G291	26	NGS_Data_PAPIOfstq/G291P1_S37_L001_R2_001.fastq.gz
G291		G291	29	NGS_Data_PAPIOfstq/G291P1_S37_L001_R2_001.fastq.gz
G291		G291	37	NGS_Data_PAPIOfstq/G291P1_S37_L001_R2_001.fastq.gz
G291		G291	39	NGS_Data_PAPIOfstq/G291P1_S37_L001_R2_001.fastq.gz
G291		G291	40	NGS_Data_PAPIOfstq/G291P1_S37_L001_R2_001.fastq.gz
G291		G291	41	NGS_Data_PAPIOfstq/G291P1_S37_L001_R2_001.fastq.gz
G291		G291	44	NGS_Data_PAPIOfstq/G291P1_S37_L001_R2_001.fastq.gz
NTC		NTC	1	NGS_Data_PAPIOfstq/NTCP1_S62_L001_R2_001.fastq.gz
NTC		NTC	6	NGS_Data_PAPIOfstq/NTCP1_S62_L001_R2_001.fastq.gz
NTC		NTC	8	NGS_Data_PAPIOfstq/NTCP1_S62_L001_R2_001.fastq.gz
NTC		NTC	10	NGS_Data_PAPIOfstq/NTCP1_S62_L001_R2_001.fastq.gz
NTC		NTC	11	NGS_Data_PAPIOfstq/NTCP1_S62_L001_R2_001.fastq.gz
NTC		NTC	13	NGS_Data_PAPIOfstq/NTCP1_S62_L001_R2_001.fastq.gz
NTC		NTC	16	NGS_Data_PAPIOfstq/NTCP1_S62_L001_R2_001.fastq.gz
NTC		NTC	17	NGS_Data_PAPIOfstq/NTCP1_S62_L001_R2_001.fastq.gz
NTC		NTC	18	NGS_Data_PAPIOfstq/NTCP1_S62_L001_R2_001.fastq.gz
NTC		NTC	20	NGS_Data_PAPIOfstq/NTCP1_S62_L001_R2_001.fastq.gz
NTC		NTC	21	NGS_Data_PAPIOfstq/NTCP1_S62_L001_R2_001.fastq.gz
NTC		NTC	26	NGS_Data_PAPIOfstq/NTCP1_S62_L001_R2_001.fastq.gz
NTC		NTC	29	NGS_Data_PAPIOfstq/NTCP1_S62_L001_R2_001.fastq.gz
NTC		NTC	37	NGS_Data_PAPIOfstq/NTCP1_S62_L001_R2_001.fastq.gz
NTC		NTC	39	NGS_Data_PAPIOfstq/NTCP1_S62_L001_R2_001.fastq.gz
NTC		NTC	40	NGS_Data_PAPIOfstq/NTCP1_S62_L001_R2_001.fastq.gz
NTC		NTC	41	NGS_Data_PAPIOfstq/NTCP1_S62_L001_R2_001.fastq.gz
NTC		NTC	44	NGS_Data_PAPIOfstq/NTCP1_S62_L001_R2_001.fastq.gz
G085		G085	1	NGS_Data_PAPIOfstq/P1-085_S15_L001_R2_001.fastq.gz
G085		G085	6	NGS_Data_PAPIOfstq/P1-085_S15_L001_R2_001.fastq.gz
G085		G085	8	NGS_Data_PAPIOfstq/P1-085_S15_L001_R2_001.fastq.gz
G085		G085	10	NGS_Data_PAPIOfstq/P1-085_S15_L001_R2_001.fastq.gz
G085		G085	11	NGS_Data_PAPIOfstq/P1-085_S15_L001_R2_001.fastq.gz
G085		G085	13	NGS_Data_PAPIOfstq/P1-085_S15_L001_R2_001.fastq.gz
G085		G085	16	NGS_Data_PAPIOfstq/P1-085_S15_L001_R2_001.fastq.gz
G085		G085	17	NGS_Data_PAPIOfstq/P1-085_S15_L001_R2_001.fastq.gz
G085		G085	18	NGS_Data_PAPIOfstq/P1-085_S15_L001_R2_001.fastq.gz
G085		G085	20	NGS_Data_PAPIOfstq/P1-085_S15_L001_R2_001.fastq.gz
G085		G085	21	NGS_Data_PAPIOfstq/P1-085_S15_L001_R2_001.fastq.gz
G085		G085	26	NGS_Data_PAPIOfstq/P1-085_S15_L001_R2_001.fastq.gz
G085		G085	29	NGS_Data_PAPIOfstq/P1-085_S15_L001_R2_001.fastq.gz
G085		G085	37	NGS_Data_PAPIOfstq/P1-085_S15_L001_R2_001.fastq.gz
G085		G085	39	NGS_Data_PAPIOfstq/P1-085_S15_L001_R2_001.fastq.gz
G085		G085	40	NGS_Data_PAPIOfstq/P1-085_S15_L001_R2_001.fastq.gz
G085		G085	41	NGS_Data_PAPIOfstq/P1-085_S15_L001_R2_001.fastq.gz
G085		G085	44	NGS_Data_PAPIOfstq/P1-085_S15_L001_R2_001.fastq.gz
G213		G213	1	NGS_Data_PAPIOfstq/P1-213_S14_L001_R2_001.fastq.gz
G213		G213	6	NGS_Data_PAPIOfstq/P1-213_S14_L001_R2_001.fastq.gz
G213		G213	8	NGS_Data_PAPIOfstq/P1-213_S14_L001_R2_001.fastq.gz
G213		G213	10	NGS_Data_PAPIOfstq/P1-213_S14_L001_R2_001.fastq.gz
G213		G213	11	NGS_Data_PAPIOfstq/P1-213_S14_L001_R2_001.fastq.gz
G213		G213	13	NGS_Data_PAPIOfstq/P1-213_S14_L001_R2_001.fastq.gz
G213		G213	16	NGS_Data_PAPIOfstq/P1-213_S14_L001_R2_001.fastq.gz
G213		G213	17	NGS_Data_PAPIOfstq/P1-213_S14_L001_R2_001.fastq.gz
G213		G213	18	NGS_Data_PAPIOfstq/P1-213_S14_L001_R2_001.fastq.gz
G213		G213	20	NGS_Data_PAPIOfstq/P1-213_S14_L001_R2_001.fastq.gz
G213		G213	21	NGS_Data_PAPIOfstq/P1-213_S14_L001_R2_001.fastq.gz
G213		G213	26	NGS_Data_PAPIOfstq/P1-213_S14_L001_R2_001.fastq.gz
G213		G213	29	NGS_Data_PAPIOfstq/P1-213_S14_L001_R2_001.fastq.gz
G213		G213	37	NGS_Data_PAPIOfstq/P1-213_S14_L001_R2_001.fastq.gz
G213		G213	39	NGS_Data_PAPIOfstq/P1-213_S14_L001_R2_001.fastq.gz
G213		G213	40	NGS_Data_PAPIOfstq/P1-213_S14_L001_R2_001.fastq.gz
G213		G213	41	NGS_Data_PAPIOfstq/P1-213_S14_L001_R2_001.fastq.gz
G213		G213	44	NGS_Data_PAPIOfstq/P1-213_S14_L001_R2_001.fastq.gz
G352		G352	1	NGS_Data_PAPIOfstq/P1-352_S13_L001_R2_001.fastq.gz
G352		G352	6	NGS_Data_PAPIOfstq/P1-352_S13_L001_R2_001.fastq.gz
G352		G352	8	NGS_Data_PAPIOfstq/P1-352_S13_L001_R2_001.fastq.gz
G352		G352	10	NGS_Data_PAPIOfstq/P1-352_S13_L001_R2_001.fastq.gz
G352		G352	11	NGS_Data_PAPIOfstq/P1-352_S13_L001_R2_001.fastq.gz
G352		G352	13	NGS_Data_PAPIOfstq/P1-352_S13_L001_R2_001.fastq.gz
G352		G352	16	NGS_Data_PAPIOfstq/P1-352_S13_L001_R2_001.fastq.gz
G352		G352	17	NGS_Data_PAPIOfstq/P1-352_S13_L001_R2_001.fastq.gz
G352		G352	18	NGS_Data_PAPIOfstq/P1-352_S13_L001_R2_001.fastq.gz
G352		G352	20	NGS_Data_PAPIOfstq/P1-352_S13_L001_R2_001.fastq.gz
G352		G352	21	NGS_Data_PAPIOfstq/P1-352_S13_L001_R2_001.fastq.gz
G352		G352	26	NGS_Data_PAPIOfstq/P1-352_S13_L001_R2_001.fastq.gz
G352		G352	29	NGS_Data_PAPIOfstq/P1-352_S13_L001_R2_001.fastq.gz
G352		G352	37	NGS_Data_PAPIOfstq/P1-352_S13_L001_R2_001.fastq.gz
G352		G352	39	NGS_Data_PAPIOfstq/P1-352_S13_L001_R2_001.fastq.gz
G352		G352	40	NGS_Data_PAPIOfstq/P1-352_S13_L001_R2_001.fastq.gz
G352		G352	41	NGS_Data_PAPIOfstq/P1-352_S13_L001_R2_001.fastq.gz
G352		G352	44	NGS_Data_PAPIOfstq/P1-352_S13_L001_R2_001.fastq.gz
NTC2		NTC2	1	NGS_Data_PAPIOfstq/P1-NTC2-fecal_S12_L001_R2_001.fastq.gz
NTC2		NTC2	6	NGS_Data_PAPIOfstq/P1-NTC2-fecal_S12_L001_R2_001.fastq.gz
NTC2		NTC2	8	NGS_Data_PAPIOfstq/P1-NTC2-fecal_S12_L001_R2_001.fastq.gz
NTC2		NTC2	10	NGS_Data_PAPIOfstq/P1-NTC2-fecal_S12_L001_R2_001.fastq.gz
NTC2		NTC2	11	NGS_Data_PAPIOfstq/P1-NTC2-fecal_S12_L001_R2_001.fastq.gz
NTC2		NTC2	13	NGS_Data_PAPIOfstq/P1-NTC2-fecal_S12_L001_R2_001.fastq.gz
NTC2		NTC2	16	NGS_Data_PAPIOfstq/P1-NTC2-fecal_S12_L001_R2_001.fastq.gz
NTC2		NTC2	17	NGS_Data_PAPIOfstq/P1-NTC2-fecal_S12_L001_R2_001.fastq.gz
NTC2		NTC2	18	NGS_Data_PAPIOfstq/P1-NTC2-fecal_S12_L001_R2_001.fastq.gz
NTC2		NTC2	20	NGS_Data_PAPIOfstq/P1-NTC2-fecal_S12_L001_R2_001.fastq.gz
NTC2		NTC2	21	NGS_Data_PAPIOfstq/P1-NTC2-fecal_S12_L001_R2_001.fastq.gz
NTC2		NTC2	26	NGS_Data_PAPIOfstq/P1-NTC2-fecal_S12_L001_R2_001.fastq.gz
NTC2		NTC2	29	NGS_Data_PAPIOfstq/P1-NTC2-fecal_S12_L001_R2_001.fastq.gz
NTC2		NTC2	37	NGS_Data_PAPIOfstq/P1-NTC2-fecal_S12_L001_R2_001.fastq.gz
NTC2		NTC2	39	NGS_Data_PAPIOfstq/P1-NTC2-fecal_S12_L001_R2_001.fastq.gz
NTC2		NTC2	40	NGS_Data_PAPIOfstq/P1-NTC2-fecal_S12_L001_R2_001.fastq.gz
NTC2		NTC2	41	NGS_Data_PAPIOfstq/P1-NTC2-fecal_S12_L001_R2_001.fastq.gz
NTC2		NTC2	44	NGS_Data_PAPIOfstq/P1-NTC2-fecal_S12_L001_R2_001.fastq.gz
