# Supplementary material for: A refined panel of 42 microsatellite loci to universally genotype catarrhine primates
Source: Ecol Evol. 2020 Dec 13;11(1):498–505. doi: 10.1002/ece3.7069 (PMC7790618; doi:10.1002/ece3.7069)
Supplement: Supplementary file 1 — Appendix S1 [file ECE3-11-498-s001.zip › ece37069-sup-0037-FecalSamples_samples_P2.csv]

Sample	Replicate	GMCode	Locus	Filename
G009		G009	2	NGS_Data_PAPIOfstq/G009P2_S45_L001_R2_001.fastq.gz
G009		G009	3	NGS_Data_PAPIOfstq/G009P2_S45_L001_R2_001.fastq.gz
G009		G009	4	NGS_Data_PAPIOfstq/G009P2_S45_L001_R2_001.fastq.gz
G009		G009	5	NGS_Data_PAPIOfstq/G009P2_S45_L001_R2_001.fastq.gz
G009		G009	7	NGS_Data_PAPIOfstq/G009P2_S45_L001_R2_001.fastq.gz
G009		G009	12	NGS_Data_PAPIOfstq/G009P2_S45_L001_R2_001.fastq.gz
G009		G009	14	NGS_Data_PAPIOfstq/G009P2_S45_L001_R2_001.fastq.gz
G009		G009	15	NGS_Data_PAPIOfstq/G009P2_S45_L001_R2_001.fastq.gz
G009		G009	23	NGS_Data_PAPIOfstq/G009P2_S45_L001_R2_001.fastq.gz
G009		G009	27	NGS_Data_PAPIOfstq/G009P2_S45_L001_R2_001.fastq.gz
G009		G009	28	NGS_Data_PAPIOfstq/G009P2_S45_L001_R2_001.fastq.gz
G009		G009	31	NGS_Data_PAPIOfstq/G009P2_S45_L001_R2_001.fastq.gz
G038		G038	2	NGS_Data_PAPIOfstq/G038P2_S65_L001_R2_001.fastq.gz
G038		G038	3	NGS_Data_PAPIOfstq/G038P2_S65_L001_R2_001.fastq.gz
G038		G038	4	NGS_Data_PAPIOfstq/G038P2_S65_L001_R2_001.fastq.gz
G038		G038	5	NGS_Data_PAPIOfstq/G038P2_S65_L001_R2_001.fastq.gz
G038		G038	7	NGS_Data_PAPIOfstq/G038P2_S65_L001_R2_001.fastq.gz
G038		G038	12	NGS_Data_PAPIOfstq/G038P2_S65_L001_R2_001.fastq.gz
G038		G038	14	NGS_Data_PAPIOfstq/G038P2_S65_L001_R2_001.fastq.gz
G038		G038	15	NGS_Data_PAPIOfstq/G038P2_S65_L001_R2_001.fastq.gz
G038		G038	23	NGS_Data_PAPIOfstq/G038P2_S65_L001_R2_001.fastq.gz
G038		G038	27	NGS_Data_PAPIOfstq/G038P2_S65_L001_R2_001.fastq.gz
G038		G038	28	NGS_Data_PAPIOfstq/G038P2_S65_L001_R2_001.fastq.gz
G038		G038	31	NGS_Data_PAPIOfstq/G038P2_S65_L001_R2_001.fastq.gz
G086		G086	2	NGS_Data_PAPIOfstq/G086P2_S44_L001_R2_001.fastq.gz
G086		G086	3	NGS_Data_PAPIOfstq/G086P2_S44_L001_R2_001.fastq.gz
G086		G086	4	NGS_Data_PAPIOfstq/G086P2_S44_L001_R2_001.fastq.gz
G086		G086	5	NGS_Data_PAPIOfstq/G086P2_S44_L001_R2_001.fastq.gz
G086		G086	7	NGS_Data_PAPIOfstq/G086P2_S44_L001_R2_001.fastq.gz
G086		G086	12	NGS_Data_PAPIOfstq/G086P2_S44_L001_R2_001.fastq.gz
G086		G086	14	NGS_Data_PAPIOfstq/G086P2_S44_L001_R2_001.fastq.gz
G086		G086	15	NGS_Data_PAPIOfstq/G086P2_S44_L001_R2_001.fastq.gz
G086		G086	23	NGS_Data_PAPIOfstq/G086P2_S44_L001_R2_001.fastq.gz
G086		G086	27	NGS_Data_PAPIOfstq/G086P2_S44_L001_R2_001.fastq.gz
G086		G086	28	NGS_Data_PAPIOfstq/G086P2_S44_L001_R2_001.fastq.gz
G086		G086	31	NGS_Data_PAPIOfstq/G086P2_S44_L001_R2_001.fastq.gz
G091		G091	2	NGS_Data_PAPIOfstq/G091P2_S64_L001_R2_001.fastq.gz
G091		G091	3	NGS_Data_PAPIOfstq/G091P2_S64_L001_R2_001.fastq.gz
G091		G091	4	NGS_Data_PAPIOfstq/G091P2_S64_L001_R2_001.fastq.gz
G091		G091	5	NGS_Data_PAPIOfstq/G091P2_S64_L001_R2_001.fastq.gz
G091		G091	7	NGS_Data_PAPIOfstq/G091P2_S64_L001_R2_001.fastq.gz
G091		G091	12	NGS_Data_PAPIOfstq/G091P2_S64_L001_R2_001.fastq.gz
G091		G091	14	NGS_Data_PAPIOfstq/G091P2_S64_L001_R2_001.fastq.gz
G091		G091	15	NGS_Data_PAPIOfstq/G091P2_S64_L001_R2_001.fastq.gz
G091		G091	23	NGS_Data_PAPIOfstq/G091P2_S64_L001_R2_001.fastq.gz
G091		G091	27	NGS_Data_PAPIOfstq/G091P2_S64_L001_R2_001.fastq.gz
G091		G091	28	NGS_Data_PAPIOfstq/G091P2_S64_L001_R2_001.fastq.gz
G091		G091	31	NGS_Data_PAPIOfstq/G091P2_S64_L001_R2_001.fastq.gz
G112		G112	2	NGS_Data_PAPIOfstq/G112P2_S66_L001_R2_001.fastq.gz
G112		G112	3	NGS_Data_PAPIOfstq/G112P2_S66_L001_R2_001.fastq.gz
G112		G112	4	NGS_Data_PAPIOfstq/G112P2_S66_L001_R2_001.fastq.gz
G112		G112	5	NGS_Data_PAPIOfstq/G112P2_S66_L001_R2_001.fastq.gz
G112		G112	7	NGS_Data_PAPIOfstq/G112P2_S66_L001_R2_001.fastq.gz
G112		G112	12	NGS_Data_PAPIOfstq/G112P2_S66_L001_R2_001.fastq.gz
G112		G112	14	NGS_Data_PAPIOfstq/G112P2_S66_L001_R2_001.fastq.gz
G112		G112	15	NGS_Data_PAPIOfstq/G112P2_S66_L001_R2_001.fastq.gz
G112		G112	23	NGS_Data_PAPIOfstq/G112P2_S66_L001_R2_001.fastq.gz
G112		G112	27	NGS_Data_PAPIOfstq/G112P2_S66_L001_R2_001.fastq.gz
G112		G112	28	NGS_Data_PAPIOfstq/G112P2_S66_L001_R2_001.fastq.gz
G112		G112	31	NGS_Data_PAPIOfstq/G112P2_S66_L001_R2_001.fastq.gz
G151		G151	2	NGS_Data_PAPIOfstq/G151P2_S63_L001_R2_001.fastq.gz
G151		G151	3	NGS_Data_PAPIOfstq/G151P2_S63_L001_R2_001.fastq.gz
G151		G151	4	NGS_Data_PAPIOfstq/G151P2_S63_L001_R2_001.fastq.gz
G151		G151	5	NGS_Data_PAPIOfstq/G151P2_S63_L001_R2_001.fastq.gz
G151		G151	7	NGS_Data_PAPIOfstq/G151P2_S63_L001_R2_001.fastq.gz
G151		G151	12	NGS_Data_PAPIOfstq/G151P2_S63_L001_R2_001.fastq.gz
G151		G151	14	NGS_Data_PAPIOfstq/G151P2_S63_L001_R2_001.fastq.gz
G151		G151	15	NGS_Data_PAPIOfstq/G151P2_S63_L001_R2_001.fastq.gz
G151		G151	23	NGS_Data_PAPIOfstq/G151P2_S63_L001_R2_001.fastq.gz
G151		G151	27	NGS_Data_PAPIOfstq/G151P2_S63_L001_R2_001.fastq.gz
G151		G151	28	NGS_Data_PAPIOfstq/G151P2_S63_L001_R2_001.fastq.gz
G151		G151	31	NGS_Data_PAPIOfstq/G151P2_S63_L001_R2_001.fastq.gz
G168		G168	2	NGS_Data_PAPIOfstq/G168P2_S43_L001_R2_001.fastq.gz
G168		G168	3	NGS_Data_PAPIOfstq/G168P2_S43_L001_R2_001.fastq.gz
G168		G168	4	NGS_Data_PAPIOfstq/G168P2_S43_L001_R2_001.fastq.gz
G168		G168	5	NGS_Data_PAPIOfstq/G168P2_S43_L001_R2_001.fastq.gz
G168		G168	7	NGS_Data_PAPIOfstq/G168P2_S43_L001_R2_001.fastq.gz
G168		G168	12	NGS_Data_PAPIOfstq/G168P2_S43_L001_R2_001.fastq.gz
G168		G168	14	NGS_Data_PAPIOfstq/G168P2_S43_L001_R2_001.fastq.gz
G168		G168	15	NGS_Data_PAPIOfstq/G168P2_S43_L001_R2_001.fastq.gz
G168		G168	23	NGS_Data_PAPIOfstq/G168P2_S43_L001_R2_001.fastq.gz
G168		G168	27	NGS_Data_PAPIOfstq/G168P2_S43_L001_R2_001.fastq.gz
G168		G168	28	NGS_Data_PAPIOfstq/G168P2_S43_L001_R2_001.fastq.gz
G168		G168	31	NGS_Data_PAPIOfstq/G168P2_S43_L001_R2_001.fastq.gz
G251		G251	2	NGS_Data_PAPIOfstq/G251P2_S41_L001_R2_001.fastq.gz
G251		G251	3	NGS_Data_PAPIOfstq/G251P2_S41_L001_R2_001.fastq.gz
G251		G251	4	NGS_Data_PAPIOfstq/G251P2_S41_L001_R2_001.fastq.gz
G251		G251	5	NGS_Data_PAPIOfstq/G251P2_S41_L001_R2_001.fastq.gz
G251		G251	7	NGS_Data_PAPIOfstq/G251P2_S41_L001_R2_001.fastq.gz
G251		G251	12	NGS_Data_PAPIOfstq/G251P2_S41_L001_R2_001.fastq.gz
G251		G251	14	NGS_Data_PAPIOfstq/G251P2_S41_L001_R2_001.fastq.gz
G251		G251	15	NGS_Data_PAPIOfstq/G251P2_S41_L001_R2_001.fastq.gz
G251		G251	23	NGS_Data_PAPIOfstq/G251P2_S41_L001_R2_001.fastq.gz
G251		G251	27	NGS_Data_PAPIOfstq/G251P2_S41_L001_R2_001.fastq.gz
G251		G251	28	NGS_Data_PAPIOfstq/G251P2_S41_L001_R2_001.fastq.gz
G251		G251	31	NGS_Data_PAPIOfstq/G251P2_S41_L001_R2_001.fastq.gz
G291		G291	2	NGS_Data_PAPIOfstq/G291P2_S42_L001_R2_001.fastq.gz
G291		G291	3	NGS_Data_PAPIOfstq/G291P2_S42_L001_R2_001.fastq.gz
G291		G291	4	NGS_Data_PAPIOfstq/G291P2_S42_L001_R2_001.fastq.gz
G291		G291	5	NGS_Data_PAPIOfstq/G291P2_S42_L001_R2_001.fastq.gz
G291		G291	7	NGS_Data_PAPIOfstq/G291P2_S42_L001_R2_001.fastq.gz
G291		G291	12	NGS_Data_PAPIOfstq/G291P2_S42_L001_R2_001.fastq.gz
G291		G291	14	NGS_Data_PAPIOfstq/G291P2_S42_L001_R2_001.fastq.gz
G291		G291	15	NGS_Data_PAPIOfstq/G291P2_S42_L001_R2_001.fastq.gz
G291		G291	23	NGS_Data_PAPIOfstq/G291P2_S42_L001_R2_001.fastq.gz
G291		G291	27	NGS_Data_PAPIOfstq/G291P2_S42_L001_R2_001.fastq.gz
G291		G291	28	NGS_Data_PAPIOfstq/G291P2_S42_L001_R2_001.fastq.gz
G291		G291	31	NGS_Data_PAPIOfstq/G291P2_S42_L001_R2_001.fastq.gz
NTC		NTC	2	NGS_Data_PAPIOfstq/NTCP2_S67_L001_R2_001.fastq.gz
NTC		NTC	3	NGS_Data_PAPIOfstq/NTCP2_S67_L001_R2_001.fastq.gz
NTC		NTC	4	NGS_Data_PAPIOfstq/NTCP2_S67_L001_R2_001.fastq.gz
NTC		NTC	5	NGS_Data_PAPIOfstq/NTCP2_S67_L001_R2_001.fastq.gz
NTC		NTC	7	NGS_Data_PAPIOfstq/NTCP2_S67_L001_R2_001.fastq.gz
NTC		NTC	12	NGS_Data_PAPIOfstq/NTCP2_S67_L001_R2_001.fastq.gz
NTC		NTC	14	NGS_Data_PAPIOfstq/NTCP2_S67_L001_R2_001.fastq.gz
NTC		NTC	15	NGS_Data_PAPIOfstq/NTCP2_S67_L001_R2_001.fastq.gz
NTC		NTC	23	NGS_Data_PAPIOfstq/NTCP2_S67_L001_R2_001.fastq.gz
NTC		NTC	27	NGS_Data_PAPIOfstq/NTCP2_S67_L001_R2_001.fastq.gz
NTC		NTC	28	NGS_Data_PAPIOfstq/NTCP2_S67_L001_R2_001.fastq.gz
NTC		NTC	31	NGS_Data_PAPIOfstq/NTCP2_S67_L001_R2_001.fastq.gz
G085		G085	2	NGS_Data_PAPIOfstq/P2-085_S39_L001_R2_001.fastq.gz
G085		G085	3	NGS_Data_PAPIOfstq/P2-085_S39_L001_R2_001.fastq.gz
G085		G085	4	NGS_Data_PAPIOfstq/P2-085_S39_L001_R2_001.fastq.gz
G085		G085	5	NGS_Data_PAPIOfstq/P2-085_S39_L001_R2_001.fastq.gz
G085		G085	7	NGS_Data_PAPIOfstq/P2-085_S39_L001_R2_001.fastq.gz
G085		G085	12	NGS_Data_PAPIOfstq/P2-085_S39_L001_R2_001.fastq.gz
G085		G085	14	NGS_Data_PAPIOfstq/P2-085_S39_L001_R2_001.fastq.gz
G085		G085	15	NGS_Data_PAPIOfstq/P2-085_S39_L001_R2_001.fastq.gz
G085		G085	23	NGS_Data_PAPIOfstq/P2-085_S39_L001_R2_001.fastq.gz
G085		G085	27	NGS_Data_PAPIOfstq/P2-085_S39_L001_R2_001.fastq.gz
G085		G085	28	NGS_Data_PAPIOfstq/P2-085_S39_L001_R2_001.fastq.gz
G085		G085	31	NGS_Data_PAPIOfstq/P2-085_S39_L001_R2_001.fastq.gz
G213		G213	2	NGS_Data_PAPIOfstq/P2-213_S38_L001_R2_001.fastq.gz
G213		G213	3	NGS_Data_PAPIOfstq/P2-213_S38_L001_R2_001.fastq.gz
G213		G213	4	NGS_Data_PAPIOfstq/P2-213_S38_L001_R2_001.fastq.gz
G213		G213	5	NGS_Data_PAPIOfstq/P2-213_S38_L001_R2_001.fastq.gz
G213		G213	7	NGS_Data_PAPIOfstq/P2-213_S38_L001_R2_001.fastq.gz
G213		G213	12	NGS_Data_PAPIOfstq/P2-213_S38_L001_R2_001.fastq.gz
G213		G213	14	NGS_Data_PAPIOfstq/P2-213_S38_L001_R2_001.fastq.gz
G213		G213	15	NGS_Data_PAPIOfstq/P2-213_S38_L001_R2_001.fastq.gz
G213		G213	23	NGS_Data_PAPIOfstq/P2-213_S38_L001_R2_001.fastq.gz
G213		G213	27	NGS_Data_PAPIOfstq/P2-213_S38_L001_R2_001.fastq.gz
G213		G213	28	NGS_Data_PAPIOfstq/P2-213_S38_L001_R2_001.fastq.gz
G213		G213	31	NGS_Data_PAPIOfstq/P2-213_S38_L001_R2_001.fastq.gz
G352		G352	2	NGS_Data_PAPIOfstq/P2-352_S37_L001_R2_001.fastq.gz
G352		G352	3	NGS_Data_PAPIOfstq/P2-352_S37_L001_R2_001.fastq.gz
G352		G352	4	NGS_Data_PAPIOfstq/P2-352_S37_L001_R2_001.fastq.gz
G352		G352	5	NGS_Data_PAPIOfstq/P2-352_S37_L001_R2_001.fastq.gz
G352		G352	7	NGS_Data_PAPIOfstq/P2-352_S37_L001_R2_001.fastq.gz
G352		G352	12	NGS_Data_PAPIOfstq/P2-352_S37_L001_R2_001.fastq.gz
G352		G352	14	NGS_Data_PAPIOfstq/P2-352_S37_L001_R2_001.fastq.gz
G352		G352	15	NGS_Data_PAPIOfstq/P2-352_S37_L001_R2_001.fastq.gz
G352		G352	23	NGS_Data_PAPIOfstq/P2-352_S37_L001_R2_001.fastq.gz
G352		G352	27	NGS_Data_PAPIOfstq/P2-352_S37_L001_R2_001.fastq.gz
G352		G352	28	NGS_Data_PAPIOfstq/P2-352_S37_L001_R2_001.fastq.gz
G352		G352	31	NGS_Data_PAPIOfstq/P2-352_S37_L001_R2_001.fastq.gz
NTC2		NTC2	2	NGS_Data_PAPIOfstq/P2-NTC2-fecal_S36_L001_R2_001.fastq.gz
NTC2		NTC2	3	NGS_Data_PAPIOfstq/P2-NTC2-fecal_S36_L001_R2_001.fastq.gz
NTC2		NTC2	4	NGS_Data_PAPIOfstq/P2-NTC2-fecal_S36_L001_R2_001.fastq.gz
NTC2		NTC2	5	NGS_Data_PAPIOfstq/P2-NTC2-fecal_S36_L001_R2_001.fastq.gz
NTC2		NTC2	7	NGS_Data_PAPIOfstq/P2-NTC2-fecal_S36_L001_R2_001.fastq.gz
NTC2		NTC2	12	NGS_Data_PAPIOfstq/P2-NTC2-fecal_S36_L001_R2_001.fastq.gz
NTC2		NTC2	14	NGS_Data_PAPIOfstq/P2-NTC2-fecal_S36_L001_R2_001.fastq.gz
NTC2		NTC2	15	NGS_Data_PAPIOfstq/P2-NTC2-fecal_S36_L001_R2_001.fastq.gz
NTC2		NTC2	23	NGS_Data_PAPIOfstq/P2-NTC2-fecal_S36_L001_R2_001.fastq.gz
NTC2		NTC2	27	NGS_Data_PAPIOfstq/P2-NTC2-fecal_S36_L001_R2_001.fastq.gz
NTC2		NTC2	28	NGS_Data_PAPIOfstq/P2-NTC2-fecal_S36_L001_R2_001.fastq.gz
NTC2		NTC2	31	NGS_Data_PAPIOfstq/P2-NTC2-fecal_S36_L001_R2_001.fastq.gz
