# Supplementary material for: A refined panel of 42 microsatellite loci to universally genotype catarrhine primates
Source: Ecol Evol. 2020 Dec 13;11(1):498–505. doi: 10.1002/ece3.7069 (PMC7790618; doi:10.1002/ece3.7069)
Supplement: Supplementary file 1 — Appendix S1 [file ECE3-11-498-s001.zip › ece37069-sup-0038-FecalSamples_samples_P3.csv]

Sample	Replicate	GMCode	Locus	Filename
G009		G009	9	NGS_Data_PAPIOfstq/G009P3_S50_L001_R2_001.fastq.gz
G009		G009	19	NGS_Data_PAPIOfstq/G009P3_S50_L001_R2_001.fastq.gz
G009		G009	22	NGS_Data_PAPIOfstq/G009P3_S50_L001_R2_001.fastq.gz
G009		G009	30	NGS_Data_PAPIOfstq/G009P3_S50_L001_R2_001.fastq.gz
G009		G009	32	NGS_Data_PAPIOfstq/G009P3_S50_L001_R2_001.fastq.gz
G009		G009	33	NGS_Data_PAPIOfstq/G009P3_S50_L001_R2_001.fastq.gz
G009		G009	35	NGS_Data_PAPIOfstq/G009P3_S50_L001_R2_001.fastq.gz
G009		G009	36	NGS_Data_PAPIOfstq/G009P3_S50_L001_R2_001.fastq.gz
G009		G009	38	NGS_Data_PAPIOfstq/G009P3_S50_L001_R2_001.fastq.gz
G009		G009	42	NGS_Data_PAPIOfstq/G009P3_S50_L001_R2_001.fastq.gz
G009		G009	43	NGS_Data_PAPIOfstq/G009P3_S50_L001_R2_001.fastq.gz
G009		G009	45	NGS_Data_PAPIOfstq/G009P3_S50_L001_R2_001.fastq.gz
G038		G038	9	NGS_Data_PAPIOfstq/G038P3_S70_L001_R2_001.fastq.gz
G038		G038	19	NGS_Data_PAPIOfstq/G038P3_S70_L001_R2_001.fastq.gz
G038		G038	22	NGS_Data_PAPIOfstq/G038P3_S70_L001_R2_001.fastq.gz
G038		G038	30	NGS_Data_PAPIOfstq/G038P3_S70_L001_R2_001.fastq.gz
G038		G038	32	NGS_Data_PAPIOfstq/G038P3_S70_L001_R2_001.fastq.gz
G038		G038	33	NGS_Data_PAPIOfstq/G038P3_S70_L001_R2_001.fastq.gz
G038		G038	35	NGS_Data_PAPIOfstq/G038P3_S70_L001_R2_001.fastq.gz
G038		G038	36	NGS_Data_PAPIOfstq/G038P3_S70_L001_R2_001.fastq.gz
G038		G038	38	NGS_Data_PAPIOfstq/G038P3_S70_L001_R2_001.fastq.gz
G038		G038	42	NGS_Data_PAPIOfstq/G038P3_S70_L001_R2_001.fastq.gz
G038		G038	43	NGS_Data_PAPIOfstq/G038P3_S70_L001_R2_001.fastq.gz
G038		G038	45	NGS_Data_PAPIOfstq/G038P3_S70_L001_R2_001.fastq.gz
G086		G086	9	NGS_Data_PAPIOfstq/G086P3_S49_L001_R2_001.fastq.gz
G086		G086	19	NGS_Data_PAPIOfstq/G086P3_S49_L001_R2_001.fastq.gz
G086		G086	22	NGS_Data_PAPIOfstq/G086P3_S49_L001_R2_001.fastq.gz
G086		G086	30	NGS_Data_PAPIOfstq/G086P3_S49_L001_R2_001.fastq.gz
G086		G086	32	NGS_Data_PAPIOfstq/G086P3_S49_L001_R2_001.fastq.gz
G086		G086	33	NGS_Data_PAPIOfstq/G086P3_S49_L001_R2_001.fastq.gz
G086		G086	35	NGS_Data_PAPIOfstq/G086P3_S49_L001_R2_001.fastq.gz
G086		G086	36	NGS_Data_PAPIOfstq/G086P3_S49_L001_R2_001.fastq.gz
G086		G086	38	NGS_Data_PAPIOfstq/G086P3_S49_L001_R2_001.fastq.gz
G086		G086	42	NGS_Data_PAPIOfstq/G086P3_S49_L001_R2_001.fastq.gz
G086		G086	43	NGS_Data_PAPIOfstq/G086P3_S49_L001_R2_001.fastq.gz
G086		G086	45	NGS_Data_PAPIOfstq/G086P3_S49_L001_R2_001.fastq.gz
G091		G091	9	NGS_Data_PAPIOfstq/G091P3_S69_L001_R2_001.fastq.gz
G091		G091	19	NGS_Data_PAPIOfstq/G091P3_S69_L001_R2_001.fastq.gz
G091		G091	22	NGS_Data_PAPIOfstq/G091P3_S69_L001_R2_001.fastq.gz
G091		G091	30	NGS_Data_PAPIOfstq/G091P3_S69_L001_R2_001.fastq.gz
G091		G091	32	NGS_Data_PAPIOfstq/G091P3_S69_L001_R2_001.fastq.gz
G091		G091	33	NGS_Data_PAPIOfstq/G091P3_S69_L001_R2_001.fastq.gz
G091		G091	35	NGS_Data_PAPIOfstq/G091P3_S69_L001_R2_001.fastq.gz
G091		G091	36	NGS_Data_PAPIOfstq/G091P3_S69_L001_R2_001.fastq.gz
G091		G091	38	NGS_Data_PAPIOfstq/G091P3_S69_L001_R2_001.fastq.gz
G091		G091	42	NGS_Data_PAPIOfstq/G091P3_S69_L001_R2_001.fastq.gz
G091		G091	43	NGS_Data_PAPIOfstq/G091P3_S69_L001_R2_001.fastq.gz
G091		G091	45	NGS_Data_PAPIOfstq/G091P3_S69_L001_R2_001.fastq.gz
G112		G112	9	NGS_Data_PAPIOfstq/G112P3_S71_L001_R2_001.fastq.gz
G112		G112	19	NGS_Data_PAPIOfstq/G112P3_S71_L001_R2_001.fastq.gz
G112		G112	22	NGS_Data_PAPIOfstq/G112P3_S71_L001_R2_001.fastq.gz
G112		G112	30	NGS_Data_PAPIOfstq/G112P3_S71_L001_R2_001.fastq.gz
G112		G112	32	NGS_Data_PAPIOfstq/G112P3_S71_L001_R2_001.fastq.gz
G112		G112	33	NGS_Data_PAPIOfstq/G112P3_S71_L001_R2_001.fastq.gz
G112		G112	35	NGS_Data_PAPIOfstq/G112P3_S71_L001_R2_001.fastq.gz
G112		G112	36	NGS_Data_PAPIOfstq/G112P3_S71_L001_R2_001.fastq.gz
G112		G112	38	NGS_Data_PAPIOfstq/G112P3_S71_L001_R2_001.fastq.gz
G112		G112	42	NGS_Data_PAPIOfstq/G112P3_S71_L001_R2_001.fastq.gz
G112		G112	43	NGS_Data_PAPIOfstq/G112P3_S71_L001_R2_001.fastq.gz
G112		G112	45	NGS_Data_PAPIOfstq/G112P3_S71_L001_R2_001.fastq.gz
G151		G151	9	NGS_Data_PAPIOfstq/G151P3_S68_L001_R2_001.fastq.gz
G151		G151	19	NGS_Data_PAPIOfstq/G151P3_S68_L001_R2_001.fastq.gz
G151		G151	22	NGS_Data_PAPIOfstq/G151P3_S68_L001_R2_001.fastq.gz
G151		G151	30	NGS_Data_PAPIOfstq/G151P3_S68_L001_R2_001.fastq.gz
G151		G151	32	NGS_Data_PAPIOfstq/G151P3_S68_L001_R2_001.fastq.gz
G151		G151	33	NGS_Data_PAPIOfstq/G151P3_S68_L001_R2_001.fastq.gz
G151		G151	35	NGS_Data_PAPIOfstq/G151P3_S68_L001_R2_001.fastq.gz
G151		G151	36	NGS_Data_PAPIOfstq/G151P3_S68_L001_R2_001.fastq.gz
G151		G151	38	NGS_Data_PAPIOfstq/G151P3_S68_L001_R2_001.fastq.gz
G151		G151	42	NGS_Data_PAPIOfstq/G151P3_S68_L001_R2_001.fastq.gz
G151		G151	43	NGS_Data_PAPIOfstq/G151P3_S68_L001_R2_001.fastq.gz
G151		G151	45	NGS_Data_PAPIOfstq/G151P3_S68_L001_R2_001.fastq.gz
G168		G168	9	NGS_Data_PAPIOfstq/G168P3_S48_L001_R2_001.fastq.gz
G168		G168	19	NGS_Data_PAPIOfstq/G168P3_S48_L001_R2_001.fastq.gz
G168		G168	22	NGS_Data_PAPIOfstq/G168P3_S48_L001_R2_001.fastq.gz
G168		G168	30	NGS_Data_PAPIOfstq/G168P3_S48_L001_R2_001.fastq.gz
G168		G168	32	NGS_Data_PAPIOfstq/G168P3_S48_L001_R2_001.fastq.gz
G168		G168	33	NGS_Data_PAPIOfstq/G168P3_S48_L001_R2_001.fastq.gz
G168		G168	35	NGS_Data_PAPIOfstq/G168P3_S48_L001_R2_001.fastq.gz
G168		G168	36	NGS_Data_PAPIOfstq/G168P3_S48_L001_R2_001.fastq.gz
G168		G168	38	NGS_Data_PAPIOfstq/G168P3_S48_L001_R2_001.fastq.gz
G168		G168	42	NGS_Data_PAPIOfstq/G168P3_S48_L001_R2_001.fastq.gz
G168		G168	43	NGS_Data_PAPIOfstq/G168P3_S48_L001_R2_001.fastq.gz
G168		G168	45	NGS_Data_PAPIOfstq/G168P3_S48_L001_R2_001.fastq.gz
G251		G251	9	NGS_Data_PAPIOfstq/G251P3_S46_L001_R2_001.fastq.gz
G251		G251	19	NGS_Data_PAPIOfstq/G251P3_S46_L001_R2_001.fastq.gz
G251		G251	22	NGS_Data_PAPIOfstq/G251P3_S46_L001_R2_001.fastq.gz
G251		G251	30	NGS_Data_PAPIOfstq/G251P3_S46_L001_R2_001.fastq.gz
G251		G251	32	NGS_Data_PAPIOfstq/G251P3_S46_L001_R2_001.fastq.gz
G251		G251	33	NGS_Data_PAPIOfstq/G251P3_S46_L001_R2_001.fastq.gz
G251		G251	35	NGS_Data_PAPIOfstq/G251P3_S46_L001_R2_001.fastq.gz
G251		G251	36	NGS_Data_PAPIOfstq/G251P3_S46_L001_R2_001.fastq.gz
G251		G251	38	NGS_Data_PAPIOfstq/G251P3_S46_L001_R2_001.fastq.gz
G251		G251	42	NGS_Data_PAPIOfstq/G251P3_S46_L001_R2_001.fastq.gz
G251		G251	43	NGS_Data_PAPIOfstq/G251P3_S46_L001_R2_001.fastq.gz
G251		G251	45	NGS_Data_PAPIOfstq/G251P3_S46_L001_R2_001.fastq.gz
G291		G291	9	NGS_Data_PAPIOfstq/G291P3_S47_L001_R2_001.fastq.gz
G291		G291	19	NGS_Data_PAPIOfstq/G291P3_S47_L001_R2_001.fastq.gz
G291		G291	22	NGS_Data_PAPIOfstq/G291P3_S47_L001_R2_001.fastq.gz
G291		G291	30	NGS_Data_PAPIOfstq/G291P3_S47_L001_R2_001.fastq.gz
G291		G291	32	NGS_Data_PAPIOfstq/G291P3_S47_L001_R2_001.fastq.gz
G291		G291	33	NGS_Data_PAPIOfstq/G291P3_S47_L001_R2_001.fastq.gz
G291		G291	35	NGS_Data_PAPIOfstq/G291P3_S47_L001_R2_001.fastq.gz
G291		G291	36	NGS_Data_PAPIOfstq/G291P3_S47_L001_R2_001.fastq.gz
G291		G291	38	NGS_Data_PAPIOfstq/G291P3_S47_L001_R2_001.fastq.gz
G291		G291	42	NGS_Data_PAPIOfstq/G291P3_S47_L001_R2_001.fastq.gz
G291		G291	43	NGS_Data_PAPIOfstq/G291P3_S47_L001_R2_001.fastq.gz
G291		G291	45	NGS_Data_PAPIOfstq/G291P3_S47_L001_R2_001.fastq.gz
NTC		NTC	9	NGS_Data_PAPIOfstq/NTCP3_S72_L001_R2_001.fastq.gz
NTC		NTC	19	NGS_Data_PAPIOfstq/NTCP3_S72_L001_R2_001.fastq.gz
NTC		NTC	22	NGS_Data_PAPIOfstq/NTCP3_S72_L001_R2_001.fastq.gz
NTC		NTC	30	NGS_Data_PAPIOfstq/NTCP3_S72_L001_R2_001.fastq.gz
NTC		NTC	32	NGS_Data_PAPIOfstq/NTCP3_S72_L001_R2_001.fastq.gz
NTC		NTC	33	NGS_Data_PAPIOfstq/NTCP3_S72_L001_R2_001.fastq.gz
NTC		NTC	35	NGS_Data_PAPIOfstq/NTCP3_S72_L001_R2_001.fastq.gz
NTC		NTC	36	NGS_Data_PAPIOfstq/NTCP3_S72_L001_R2_001.fastq.gz
NTC		NTC	38	NGS_Data_PAPIOfstq/NTCP3_S72_L001_R2_001.fastq.gz
NTC		NTC	42	NGS_Data_PAPIOfstq/NTCP3_S72_L001_R2_001.fastq.gz
NTC		NTC	43	NGS_Data_PAPIOfstq/NTCP3_S72_L001_R2_001.fastq.gz
NTC		NTC	45	NGS_Data_PAPIOfstq/NTCP3_S72_L001_R2_001.fastq.gz
G085		G085	9	NGS_Data_PAPIOfstq/P3-085_S63_L001_R2_001.fastq.gz
G085		G085	19	NGS_Data_PAPIOfstq/P3-085_S63_L001_R2_001.fastq.gz
G085		G085	22	NGS_Data_PAPIOfstq/P3-085_S63_L001_R2_001.fastq.gz
G085		G085	30	NGS_Data_PAPIOfstq/P3-085_S63_L001_R2_001.fastq.gz
G085		G085	32	NGS_Data_PAPIOfstq/P3-085_S63_L001_R2_001.fastq.gz
G085		G085	33	NGS_Data_PAPIOfstq/P3-085_S63_L001_R2_001.fastq.gz
G085		G085	35	NGS_Data_PAPIOfstq/P3-085_S63_L001_R2_001.fastq.gz
G085		G085	36	NGS_Data_PAPIOfstq/P3-085_S63_L001_R2_001.fastq.gz
G085		G085	38	NGS_Data_PAPIOfstq/P3-085_S63_L001_R2_001.fastq.gz
G085		G085	42	NGS_Data_PAPIOfstq/P3-085_S63_L001_R2_001.fastq.gz
G085		G085	43	NGS_Data_PAPIOfstq/P3-085_S63_L001_R2_001.fastq.gz
G085		G085	45	NGS_Data_PAPIOfstq/P3-085_S63_L001_R2_001.fastq.gz
G213		G213	9	NGS_Data_PAPIOfstq/P3-213_S62_L001_R2_001.fastq.gz
G213		G213	19	NGS_Data_PAPIOfstq/P3-213_S62_L001_R2_001.fastq.gz
G213		G213	22	NGS_Data_PAPIOfstq/P3-213_S62_L001_R2_001.fastq.gz
G213		G213	30	NGS_Data_PAPIOfstq/P3-213_S62_L001_R2_001.fastq.gz
G213		G213	32	NGS_Data_PAPIOfstq/P3-213_S62_L001_R2_001.fastq.gz
G213		G213	33	NGS_Data_PAPIOfstq/P3-213_S62_L001_R2_001.fastq.gz
G213		G213	35	NGS_Data_PAPIOfstq/P3-213_S62_L001_R2_001.fastq.gz
G213		G213	36	NGS_Data_PAPIOfstq/P3-213_S62_L001_R2_001.fastq.gz
G213		G213	38	NGS_Data_PAPIOfstq/P3-213_S62_L001_R2_001.fastq.gz
G213		G213	42	NGS_Data_PAPIOfstq/P3-213_S62_L001_R2_001.fastq.gz
G213		G213	43	NGS_Data_PAPIOfstq/P3-213_S62_L001_R2_001.fastq.gz
G213		G213	45	NGS_Data_PAPIOfstq/P3-213_S62_L001_R2_001.fastq.gz
G352		G352	9	NGS_Data_PAPIOfstq/P3-352_S61_L001_R2_001.fastq.gz
G352		G352	19	NGS_Data_PAPIOfstq/P3-352_S61_L001_R2_001.fastq.gz
G352		G352	22	NGS_Data_PAPIOfstq/P3-352_S61_L001_R2_001.fastq.gz
G352		G352	30	NGS_Data_PAPIOfstq/P3-352_S61_L001_R2_001.fastq.gz
G352		G352	32	NGS_Data_PAPIOfstq/P3-352_S61_L001_R2_001.fastq.gz
G352		G352	33	NGS_Data_PAPIOfstq/P3-352_S61_L001_R2_001.fastq.gz
G352		G352	35	NGS_Data_PAPIOfstq/P3-352_S61_L001_R2_001.fastq.gz
G352		G352	36	NGS_Data_PAPIOfstq/P3-352_S61_L001_R2_001.fastq.gz
G352		G352	38	NGS_Data_PAPIOfstq/P3-352_S61_L001_R2_001.fastq.gz
G352		G352	42	NGS_Data_PAPIOfstq/P3-352_S61_L001_R2_001.fastq.gz
G352		G352	43	NGS_Data_PAPIOfstq/P3-352_S61_L001_R2_001.fastq.gz
G352		G352	45	NGS_Data_PAPIOfstq/P3-352_S61_L001_R2_001.fastq.gz
NTC2		NTC2	9	NGS_Data_PAPIOfstq/P3-NTC2-fecal_S60_L001_R2_001.fastq.gz
NTC2		NTC2	19	NGS_Data_PAPIOfstq/P3-NTC2-fecal_S60_L001_R2_001.fastq.gz
NTC2		NTC2	22	NGS_Data_PAPIOfstq/P3-NTC2-fecal_S60_L001_R2_001.fastq.gz
NTC2		NTC2	30	NGS_Data_PAPIOfstq/P3-NTC2-fecal_S60_L001_R2_001.fastq.gz
NTC2		NTC2	32	NGS_Data_PAPIOfstq/P3-NTC2-fecal_S60_L001_R2_001.fastq.gz
NTC2		NTC2	33	NGS_Data_PAPIOfstq/P3-NTC2-fecal_S60_L001_R2_001.fastq.gz
NTC2		NTC2	35	NGS_Data_PAPIOfstq/P3-NTC2-fecal_S60_L001_R2_001.fastq.gz
NTC2		NTC2	36	NGS_Data_PAPIOfstq/P3-NTC2-fecal_S60_L001_R2_001.fastq.gz
NTC2		NTC2	38	NGS_Data_PAPIOfstq/P3-NTC2-fecal_S60_L001_R2_001.fastq.gz
NTC2		NTC2	42	NGS_Data_PAPIOfstq/P3-NTC2-fecal_S60_L001_R2_001.fastq.gz
NTC2		NTC2	43	NGS_Data_PAPIOfstq/P3-NTC2-fecal_S60_L001_R2_001.fastq.gz
NTC2		NTC2	45	NGS_Data_PAPIOfstq/P3-NTC2-fecal_S60_L001_R2_001.fastq.gz
